# Supplementary material for: Ethyl 2-amino-4-(3-nitro­phen­yl)-4H-1-benzothieno[3,2-b]pyran-3-carboxyl­ate
Source: Acta Crystallogr Sect E Struct Rep Online. 2014 Apr 18;70(Pt 5):o587. doi: 10.1107/S1600536814008538 (PMC4011203; doi:10.1107/S1600536814008538)
Supplement: Supplementary file 1 [file e-70-0o587-sup1.cif]

##############################################################################
#                                                                            #
# This CIF contains the data in a paper accepted for publication in          #
# Acta Crystallographica Section E. It conforms to the requirements of       #
# Notes for Authors for Acta Crystallographica Section E, and has been       #
# peer reviewed under the auspices of the IUCr Commission on Journals.       #
#                                                                            #
# Full details of the Crystallographic Information File format               #
# are given in the paper "The Crystallographic Information File (CIF):       #
# a New Standard Archive File for Crystallography" by S. R. Hall, F. H.      #
# Allen and I. D. Brown [Acta Cryst. (1991), A47, 655-685].                  #
#                                                                            #
# The current version of the core CIF dictionary is obtainable from          #
# ftp://ftp.iucr.org/pub/cif_core.dic.                                       #
#                                                                            #
# Software is freely available for graphical display of the structure(s)     #
# in this CIF. For information consult the CIF software page                 #
# http://www.iucr.org/resources/cif/software.                                #
#                                                                            #
# This file may be used for bona fide research purposes within the           #
# scientific community so long as proper attribution is given to the journal # 
# article from which it was obtained.                                        #
#                                                                            #
##############################################################################
data_I
_audit_creation_method     SHELXL-97
_journal_date_recd_electronic     2014-04-09
_journal_date_accepted     2014-04-15
_journal_name_full     'Acta Crystallographica, Section E'
_journal_year     2014
_journal_volume     70
_journal_issue      5
_journal_page_first     o587
_journal_page_last     o587
_journal_paper_category     QO
_journal_paper_doi     10.1107/S1600536814008538
_journal_coeditor_code     RZ5118
_publ_contact_author_name     'Mohamed El Yazidi'
_publ_contact_author_address
;
D\'epartement de Chimie, Facult\'e des Sciences, Dhar Mehraz,
BP 1796 Atlas, 30000 Fes, Morocco
;
_publ_contact_author_email     'elyazidimohamed@hotmail.com'
_publ_contact_author_fax     '212 537 77 54 40'
_publ_contact_author_phone     '212 537 77 54 40'
_publ_section_title
;\
Ethyl
2-amino-4-(3-nitrophenyl)-4<i>H</i>-1-benzothieno[3,2-<i>b</i>]pyran-3-\
carboxylate
;
loop_
    _publ_author_name
    _publ_author_address
    'Bakhouch, Mohamed'
;
D\'epartement de Chimie, Facult\'e des Sciences, Dhar Mehraz,
BP 1796 Atlas, 30000 Fes, Morocco
;
    'Al Houari, Ghali'
;
D\'epartement de Chimie, Facult\'e des Sciences, Dhar Mehraz,
BP 1796 Atlas, 30000 Fes, Morocco
;
    'El Yazidi, Mohamed'
;
D\'epartement de Chimie, Facult\'e des Sciences, Dhar Mehraz,
BP 1796 Atlas, 30000 Fes, Morocco
;
    'Saadi, Mohamed'
;
Laboratoire de Chimie du Solide Appliqu\'ee,
Facult\'e des Sciences, Universit\'e Mohammed V-Agdal
Avenue Ibn Battouta, BP 1014, Rabat
Morocco
;
    'El Ammari, Lahcen'
;
Laboratoire de Chimie du Solide Appliqu\'ee,
Facult\'e des Sciences, Universit\'e Mohammed V-Agdal
Avenue Ibn Battouta, BP 1014, Rabat
Morocco
;
_database_code_depnum_ccdc_archive     'CCDC 997474'
_chemical_name_systematic
;\
Ethyl
2-amino-4-(3-nitrophenyl)-4<i>H</i>-1-benzothieno[3,2-<i>b</i>]pyran-3-\
carboxylate
;
_chemical_name_common     ?
_chemical_formula_moiety     'C20 H16 N2 O5 S'
_chemical_formula_sum     'C20 H16 N2 O5 S'
_chemical_formula_iupac     'C20 H16 N2 O5 S'
_chemical_formula_weight     396.41
_chemical_melting_point     493
_symmetry_cell_setting     triclinic
_symmetry_space_group_name_H-M     'P -1'
_symmetry_space_group_name_Hall     '-P 1'
loop_
    _symmetry_equiv_pos_as_xyz
    'x, y, z'
    '-x, -y, -z'
_cell_length_a     8.3670(2)
_cell_length_b     9.4319(2)
_cell_length_c     12.8948(4)
_cell_angle_alpha     102.5050(10)
_cell_angle_beta     106.4930(10)
_cell_angle_gamma     94.8400(10)
_cell_volume     940.96(4)
_cell_formula_units_Z     2
_cell_measurement_reflns_used     4857
_cell_measurement_theta_min     2.45
_cell_measurement_theta_max     28.70
_cell_measurement_temperature     296(2)
_exptl_crystal_description     block
_exptl_crystal_colour     colourless
_exptl_crystal_size_max     0.42
_exptl_crystal_size_mid     0.31
_exptl_crystal_size_min     0.26
_exptl_crystal_density_diffrn     1.399
_exptl_crystal_density_meas     ?
_exptl_crystal_density_method     'not measured'
_exptl_crystal_F_000     412
_exptl_absorpt_coefficient_mu     0.207
_exptl_absorpt_correction_type     multi-scan
_exptl_absorpt_process_details     '(SADABS; Bruker, 2009)'
_exptl_absorpt_correction_T_min     0.6729
_exptl_absorpt_correction_T_max     0.7461
_exptl_special_details     ?
_diffrn_ambient_temperature     296(2)
_diffrn_radiation_type     MoK\a
_diffrn_radiation_wavelength     0.71073
_diffrn_radiation_source     'fine-focus sealed tube'
_diffrn_radiation_monochromator     graphite
_diffrn_measurement_device_type     'Bruker X8 APEX'
_diffrn_measurement_method     '\f and \w scans'
_diffrn_reflns_number     20668
_diffrn_reflns_av_R_equivalents     0.0245
_diffrn_reflns_av_sigmaI/netI     0.0200
_diffrn_reflns_theta_min     2.45
_diffrn_reflns_theta_max     28.70
_diffrn_reflns_theta_full     28.70
_diffrn_measured_fraction_theta_max     0.998
_diffrn_measured_fraction_theta_full     0.998
_diffrn_reflns_limit_h_min     -11
_diffrn_reflns_limit_h_max     11
_diffrn_reflns_limit_k_min     -12
_diffrn_reflns_limit_k_max     12
_diffrn_reflns_limit_l_min     -17
_diffrn_reflns_limit_l_max     17
_refine_special_details
;
Refinement of <i>F</i>^2^ against all reflections. The weighted <i>R</i>-factor
<i>wR</i> and goodness of fit <i>S</i> are based on <i>F</i>^2^, conventional
<i>R</i>-factors <i>R</i> are based on <i>F</i>, with <i>F</i> set to zero for
negative <i>F</i>^2^. The threshold expression of <i>F</i>^2^ >
\s(<i>F</i>^2^) is used only for calculating <i>R</i>-factors(gt) <i>etc</i>.
and is not relevant to the choice of reflections for refinement.
<i>R</i>-factors based on <i>F</i>^2^ are statistically about twice as large
as those based on <i>F</i>, and <i>R</i>- factors based on all data will be
even larger.
;
_reflns_number_total     4857
_reflns_number_gt     3954
_reflns_threshold_expression     I>2\s(I)
_refine_ls_structure_factor_coef     Fsqd
_refine_ls_matrix_type     full
_refine_ls_R_factor_all     0.0542
_refine_ls_R_factor_gt     0.0436
_refine_ls_wR_factor_gt     0.1262
_refine_ls_wR_factor_ref     0.1365
_refine_ls_goodness_of_fit_ref     1.049
_refine_ls_restrained_S_all     1.049
_refine_ls_number_reflns     4857
_refine_ls_number_parameters     253
_refine_ls_number_restraints     0
_refine_ls_hydrogen_treatment     constr
_refine_ls_weighting_scheme     calc
_refine_ls_weighting_details
         'calc w=1/[\s^2^(Fo^2^)+(0.0782P)^2^+0.1615P] where P=(Fo^2^+2Fc^2^)/3'
_atom_sites_solution_hydrogens     geom
_atom_sites_solution_primary     direct
_atom_sites_solution_secondary     difmap
_refine_ls_shift/su_max     0.001
_refine_ls_shift/su_mean     0.000
_refine_diff_density_max     0.372
_refine_diff_density_min     -0.254
_refine_ls_extinction_method     none
_refine_ls_extinction_coef     ?
loop_
    _atom_type_symbol
    _atom_type_description
    _atom_type_scat_dispersion_real
    _atom_type_scat_dispersion_imag
    _atom_type_scat_source
    'C' 'C' 0.0033 0.0016
                         'International Tables Vol C Tables 4.2.6.8 and 6.1.1.4'
    'H' 'H' 0.0000 0.0000
                         'International Tables Vol C Tables 4.2.6.8 and 6.1.1.4'
    'N' 'N' 0.0061 0.0033
                         'International Tables Vol C Tables 4.2.6.8 and 6.1.1.4'
    'O' 'O' 0.0106 0.0060
                         'International Tables Vol C Tables 4.2.6.8 and 6.1.1.4'
    'S' 'S' 0.1246 0.1234
                         'International Tables Vol C Tables 4.2.6.8 and 6.1.1.4'
_computing_data_collection     'APEX2 (Bruker, 2009)'
_computing_cell_refinement     'SAINT (Bruker, 2009)'
_computing_data_reduction     'SAINT (Bruker, 2009)'
_computing_structure_solution     'SHELXS97 (Sheldrick, 2008)'
_computing_structure_refinement     'SHELXL97 (Sheldrick, 2008)'
_computing_molecular_graphics     'ORTEP-3 for Windows (Farrugia, 2012)'
_computing_publication_material
                               'PLATON (Spek, 2009) and publCIF (Westrip, 2010)'
loop_
    _atom_site_type_symbol
    _atom_site_label
    _atom_site_fract_x
    _atom_site_fract_y
    _atom_site_fract_z
    _atom_site_U_iso_or_equiv
    _atom_site_adp_type
    _atom_site_calc_flag
    _atom_site_refinement_flags
    _atom_site_occupancy
    _atom_site_symmetry_multiplicity
    _atom_site_disorder_assembly
    _atom_site_disorder_group
    C C1 1.03581(19) 0.74569(16) 0.51586(12) 0.0444(3) Uani d . 1 1 . .
    C C2 1.1714(2) 0.7184(2) 0.59752(14) 0.0572(4) Uani d . 1 1 . .
    H H2 1.1539 0.6646 0.6469 0.069 Uiso calc R 1 1 . .
    C C3 1.3318(2) 0.7739(2) 0.60256(14) 0.0596(4) Uani d . 1 1 . .
    H H3 1.4239 0.7566 0.6561 0.072 Uiso calc R 1 1 . .
    C C4 1.3590(2) 0.8552(2) 0.52938(14) 0.0553(4) Uani d . 1 1 . .
    H H4 1.4689 0.8908 0.5347 0.066 Uiso calc R 1 1 . .
    C C5 1.22638(19) 0.88383(17) 0.44927(13) 0.0472(3) Uani d . 1 1 . .
    H H5 1.2455 0.9388 0.4010 0.057 Uiso calc R 1 1 . .
    C C6 1.06239(17) 0.82841(14) 0.44214(11) 0.0388(3) Uani d . 1 1 . .
    C C7 0.90329(17) 0.83869(14) 0.36665(11) 0.0366(3) Uani d . 1 1 . .
    C C8 0.76677(17) 0.76734(14) 0.37893(11) 0.0373(3) Uani d . 1 1 . .
    C C9 0.59063(16) 0.75463(14) 0.30354(11) 0.0356(3) Uani d . 1 1 . .
    H H9 0.5205 0.7943 0.3487 0.043 Uiso calc R 1 1 . .
    C C10 0.59569(16) 0.84817(14) 0.22130(11) 0.0361(3) Uani d . 1 1 . .
    C C11 0.74244(17) 0.91953(14) 0.21693(11) 0.0371(3) Uani d . 1 1 . .
    C C12 0.43789(18) 0.86851(15) 0.14814(12) 0.0418(3) Uani d . 1 1 . .
    C C13 0.1380(2) 0.8102(3) 0.0990(2) 0.0859(7) Uani d . 1 1 . .
    H H13A 0.1389 0.8011 0.0228 0.103 Uiso calc R 1 1 . .
    H H13B 0.1031 0.9034 0.1248 0.103 Uiso calc R 1 1 . .
    C C14 0.0200(2) 0.6887(2) 0.1031(2) 0.0785(6) Uani d . 1 1 . .
    H H14A -0.0914 0.6910 0.0564 0.118 Uiso calc R 1 1 . .
    H H14B 0.0192 0.6988 0.1787 0.118 Uiso calc R 1 1 . .
    H H14C 0.0549 0.5969 0.0770 0.118 Uiso calc R 1 1 . .
    C C15 0.51766(16) 0.59335(14) 0.24462(11) 0.0363(3) Uani d . 1 1 . .
    C C16 0.5980(2) 0.50862(16) 0.17907(13) 0.0486(3) Uani d . 1 1 . .
    H H16 0.6969 0.5507 0.1710 0.058 Uiso calc R 1 1 . .
    C C17 0.5336(2) 0.36266(18) 0.12555(16) 0.0598(4) Uani d . 1 1 . .
    H H17 0.5895 0.3077 0.0820 0.072 Uiso calc R 1 1 . .
    C C18 0.3863(2) 0.29794(17) 0.13649(15) 0.0592(5) Uani d . 1 1 . .
    H H18 0.3414 0.2000 0.1008 0.071 Uiso calc R 1 1 . .
    C C19 0.30905(19) 0.38353(17) 0.20176(14) 0.0516(4) Uani d . 1 1 . .
    C C20 0.37110(17) 0.52953(16) 0.25679(12) 0.0439(3) Uani d . 1 1 . .
    H H20 0.3155 0.5835 0.3010 0.053 Uiso calc R 1 1 . .
    N N1 0.75846(17) 0.99963(14) 0.14576(11) 0.0500(3) Uani d . 1 1 . .
    H H1A 0.8569 1.0394 0.1494 0.060 Uiso calc R 1 1 . .
    H H1B 0.6704 1.0114 0.0963 0.060 Uiso calc R 1 1 . .
    N N2 0.1493(2) 0.3189(2) 0.21188(16) 0.0745(5) Uani d . 1 1 . .
    O O1 0.89774(12) 0.91629(11) 0.28705(8) 0.0435(2) Uani d . 1 1 . .
    O O2 0.41926(14) 0.93260(13) 0.07393(10) 0.0551(3) Uani d . 1 1 . .
    O O3 0.30471(13) 0.80479(15) 0.16981(11) 0.0597(3) Uani d . 1 1 . .
    O O4 0.0661(2) 0.3993(2) 0.2526(2) 0.1098(7) Uani d . 1 1 . .
    O O5 0.1064(2) 0.1868(2) 0.17700(19) 0.1165(7) Uani d . 1 1 . .
    S S1 0.82193(5) 0.68473(5) 0.48947(3) 0.05225(14) Uani d . 1 1 . .
loop_
    _atom_site_aniso_label
    _atom_site_aniso_U_11
    _atom_site_aniso_U_22
    _atom_site_aniso_U_33
    _atom_site_aniso_U_12
    _atom_site_aniso_U_13
    _atom_site_aniso_U_23
    C1 0.0450(7) 0.0467(7) 0.0397(7) 0.0057(6) 0.0084(6) 0.0138(6)
    C2 0.0577(10) 0.0676(10) 0.0468(8) 0.0126(8) 0.0067(7) 0.0273(7)
    C3 0.0479(9) 0.0773(11) 0.0482(9) 0.0150(8) 0.0012(7) 0.0211(8)
    C4 0.0391(8) 0.0712(10) 0.0487(9) 0.0056(7) 0.0063(6) 0.0119(7)
    C5 0.0410(7) 0.0539(8) 0.0423(7) 0.0017(6) 0.0072(6) 0.0130(6)
    C6 0.0404(7) 0.0371(6) 0.0342(6) 0.0037(5) 0.0068(5) 0.0064(5)
    C7 0.0392(7) 0.0346(6) 0.0343(6) 0.0025(5) 0.0082(5) 0.0107(5)
    C8 0.0394(7) 0.0373(6) 0.0343(6) 0.0030(5) 0.0083(5) 0.0126(5)
    C9 0.0349(6) 0.0380(6) 0.0360(6) 0.0032(5) 0.0121(5) 0.0129(5)
    C10 0.0377(7) 0.0355(6) 0.0373(6) 0.0054(5) 0.0113(5) 0.0139(5)
    C11 0.0380(6) 0.0356(6) 0.0386(7) 0.0054(5) 0.0106(5) 0.0131(5)
    C12 0.0388(7) 0.0452(7) 0.0477(8) 0.0116(5) 0.0156(6) 0.0197(6)
    C13 0.0361(9) 0.1282(19) 0.1168(18) 0.0216(10) 0.0176(10) 0.0839(16)
    C14 0.0483(10) 0.0803(13) 0.0881(15) 0.0057(9) 0.0018(10) 0.0096(11)
    C15 0.0341(6) 0.0387(6) 0.0365(6) 0.0011(5) 0.0075(5) 0.0166(5)
    C16 0.0476(8) 0.0441(7) 0.0552(9) 0.0014(6) 0.0198(7) 0.0119(6)
    C17 0.0684(11) 0.0455(8) 0.0610(10) 0.0067(7) 0.0188(9) 0.0067(7)
    C18 0.0655(10) 0.0412(7) 0.0560(9) -0.0078(7) -0.0024(8) 0.0160(7)
    C19 0.0409(7) 0.0545(8) 0.0533(8) -0.0106(6) -0.0014(6) 0.0292(7)
    C20 0.0358(7) 0.0509(7) 0.0467(8) -0.0001(6) 0.0094(6) 0.0228(6)
    N1 0.0416(6) 0.0573(7) 0.0569(8) 0.0010(5) 0.0113(6) 0.0342(6)
    N2 0.0517(9) 0.0814(11) 0.0832(11) -0.0221(8) 0.0030(8) 0.0424(9)
    O1 0.0356(5) 0.0502(5) 0.0465(5) -0.0001(4) 0.0085(4) 0.0239(4)
    O2 0.0458(6) 0.0699(7) 0.0608(7) 0.0148(5) 0.0145(5) 0.0404(6)
    O3 0.0343(5) 0.0866(8) 0.0737(8) 0.0155(5) 0.0171(5) 0.0496(7)
    O4 0.0650(10) 0.1204(15) 0.1621(19) -0.0096(10) 0.0533(12) 0.0581(14)
    O5 0.0925(12) 0.0841(11) 0.1571(18) -0.0447(9) 0.0255(12) 0.0378(11)
    S1 0.0472(2) 0.0633(3) 0.0485(2) -0.00050(17) 0.00801(16) 0.03121(18)
_geom_special_details
;
All e.s.d.'s (except the e.s.d. in the dihedral angle between two l.s. planes)
are estimated using the full covariance matrix. The cell e.s.d.'s are taken
into account individually in the estimation of e.s.d.'s in distances, angles
and torsion angles; correlations between e.s.d.'s in cell parameters are only
used when they are defined by crystal symmetry. An approximate (isotropic)
treatment of cell e.s.d.'s is used for estimating e.s.d.'s involving l.s.
planes.
;
loop_
    _geom_bond_atom_site_label_1
    _geom_bond_atom_site_label_2
    _geom_bond_site_symmetry_2
    _geom_bond_distance
    _geom_bond_publ_flag
    C1 C2 . 1.396(2) ?
    C1 C6 . 1.405(2) ?
    C1 S1 . 1.7449(16) ?
    C2 C3 . 1.377(3) ?
    C2 H2 . 0.9300 ?
    C3 C4 . 1.392(3) ?
    C3 H3 . 0.9300 ?
    C4 C5 . 1.376(2) ?
    C4 H4 . 0.9300 ?
    C5 C6 . 1.397(2) ?
    C5 H5 . 0.9300 ?
    C6 C7 . 1.4338(18) ?
    C7 C8 . 1.3423(18) ?
    C7 O1 . 1.3768(15) ?
    C8 C9 . 1.4959(18) ?
    C8 S1 . 1.7378(14) ?
    C9 C10 . 1.5261(17) ?
    C9 C15 . 1.5308(17) ?
    C9 H9 . 0.9800 ?
    C10 C11 . 1.3712(18) ?
    C10 C12 . 1.4436(19) ?
    C11 N1 . 1.3356(17) ?
    C11 O1 . 1.3633(16) ?
    C12 O2 . 1.2195(17) ?
    C12 O3 . 1.3482(17) ?
    C13 O3 . 1.446(2) ?
    C13 C14 . 1.469(3) ?
    C13 H13A . 0.9700 ?
    C13 H13B . 0.9700 ?
    C14 H14A . 0.9600 ?
    C14 H14B . 0.9600 ?
    C14 H14C . 0.9600 ?
    C15 C20 . 1.3843(18) ?
    C15 C16 . 1.388(2) ?
    C16 C17 . 1.383(2) ?
    C16 H16 . 0.9300 ?
    C17 C18 . 1.386(3) ?
    C17 H17 . 0.9300 ?
    C18 C19 . 1.371(3) ?
    C18 H18 . 0.9300 ?
    C19 C20 . 1.384(2) ?
    C19 N2 . 1.473(2) ?
    C20 H20 . 0.9300 ?
    N1 H1A . 0.8600 ?
    N1 H1B . 0.8600 ?
    N2 O4 . 1.208(3) ?
    N2 O5 . 1.214(2) ?
loop_
    _geom_angle_atom_site_label_1
    _geom_angle_atom_site_label_2
    _geom_angle_atom_site_label_3
    _geom_angle_site_symmetry_1
    _geom_angle_site_symmetry_3
    _geom_angle
    _geom_angle_publ_flag
    C2 C1 C6 . . 120.99(15) ?
    C2 C1 S1 . . 127.04(13) ?
    C6 C1 S1 . . 111.96(11) ?
    C3 C2 C1 . . 117.84(16) ?
    C3 C2 H2 . . 121.1 ?
    C1 C2 H2 . . 121.1 ?
    C2 C3 C4 . . 121.46(15) ?
    C2 C3 H3 . . 119.3 ?
    C4 C3 H3 . . 119.3 ?
    C5 C4 C3 . . 121.21(16) ?
    C5 C4 H4 . . 119.4 ?
    C3 C4 H4 . . 119.4 ?
    C4 C5 C6 . . 118.47(15) ?
    C4 C5 H5 . . 120.8 ?
    C6 C5 H5 . . 120.8 ?
    C5 C6 C1 . . 120.03(13) ?
    C5 C6 C7 . . 130.31(13) ?
    C1 C6 C7 . . 109.65(12) ?
    C8 C7 O1 . . 124.23(12) ?
    C8 C7 C6 . . 115.68(12) ?
    O1 C7 C6 . . 120.09(11) ?
    C7 C8 C9 . . 124.19(12) ?
    C7 C8 S1 . . 111.37(10) ?
    C9 C8 S1 . . 124.38(10) ?
    C8 C9 C10 . . 107.83(10) ?
    C8 C9 C15 . . 110.43(11) ?
    C10 C9 C15 . . 112.40(10) ?
    C8 C9 H9 . . 108.7 ?
    C10 C9 H9 . . 108.7 ?
    C15 C9 H9 . . 108.7 ?
    C11 C10 C12 . . 118.22(12) ?
    C11 C10 C9 . . 123.25(12) ?
    C12 C10 C9 . . 118.45(11) ?
    N1 C11 O1 . . 109.61(11) ?
    N1 C11 C10 . . 127.07(13) ?
    O1 C11 C10 . . 123.32(12) ?
    O2 C12 O3 . . 121.52(13) ?
    O2 C12 C10 . . 126.91(13) ?
    O3 C12 C10 . . 111.56(12) ?
    O3 C13 C14 . . 108.58(16) ?
    O3 C13 H13A . . 110.0 ?
    C14 C13 H13A . . 110.0 ?
    O3 C13 H13B . . 110.0 ?
    C14 C13 H13B . . 110.0 ?
    H13A C13 H13B . . 108.4 ?
    C13 C14 H14A . . 109.5 ?
    C13 C14 H14B . . 109.5 ?
    H14A C14 H14B . . 109.5 ?
    C13 C14 H14C . . 109.5 ?
    H14A C14 H14C . . 109.5 ?
    H14B C14 H14C . . 109.5 ?
    C20 C15 C16 . . 119.01(13) ?
    C20 C15 C9 . . 120.39(12) ?
    C16 C15 C9 . . 120.59(11) ?
    C17 C16 C15 . . 121.20(15) ?
    C17 C16 H16 . . 119.4 ?
    C15 C16 H16 . . 119.4 ?
    C16 C17 C18 . . 120.27(17) ?
    C16 C17 H17 . . 119.9 ?
    C18 C17 H17 . . 119.9 ?
    C19 C18 C17 . . 117.59(14) ?
    C19 C18 H18 . . 121.2 ?
    C17 C18 H18 . . 121.2 ?
    C18 C19 C20 . . 123.38(14) ?
    C18 C19 N2 . . 118.73(15) ?
    C20 C19 N2 . . 117.87(17) ?
    C19 C20 C15 . . 118.54(15) ?
    C19 C20 H20 . . 120.7 ?
    C15 C20 H20 . . 120.7 ?
    C11 N1 H1A . . 120.0 ?
    C11 N1 H1B . . 120.0 ?
    H1A N1 H1B . . 120.0 ?
    O4 N2 O5 . . 123.09(19) ?
    O4 N2 C19 . . 118.92(16) ?
    O5 N2 C19 . . 118.0(2) ?
    C11 O1 C7 . . 116.95(10) ?
    C12 O3 C13 . . 117.57(13) ?
    C8 S1 C1 . . 91.31(7) ?
loop_
    _geom_hbond_atom_site_label_D
    _geom_hbond_atom_site_label_H
    _geom_hbond_atom_site_label_A
    _geom_hbond_site_symmetry_A
    _geom_hbond_distance_DH
    _geom_hbond_distance_HA
    _geom_hbond_distance_DA
    _geom_hbond_angle_DHA
    N1 H1B O2 . 0.86 2.09 2.6950(17) 127.3
    N1 H1B O2 2_675 0.86 2.30 3.0327(17) 143.0
    N1 H1A O5 1_665 0.86 2.30 3.1489(19) 168.9
_iucr_refine_instructions_details
;
TITL EL14_D611_DRX10 in P-1
CELL  0.71073   8.3670   9.4319  12.8948  102.505  106.493   94.840
ZERR     2.00   0.0002   0.0002   0.0004    0.001    0.001    0.001
LATT   1
SFAC  C    H    N    O    S
UNIT  40   32   4    10   2
MERG   2
OMIT     0   0   1
OMIT     0   1   0
SHEL 60 0.74
HTAB N1 O2
HTAB N1 O2_$1
HTAB N1 O5_$2
eqiv $1 1-x, 2-y, -z
eqiv $2 1+x, 1+y, z
FMAP   2
PLAN    6
ACTA
BOND
BOND   $H
L.S.  10
WGHT    0.078200    0.161500
FVAR       0.28024
C1    1    1.035807    0.745686    0.515857    11.00000    0.04497    0.04667 =
         0.03972    0.01384    0.00841    0.00573
C2    1    1.171403    0.718436    0.597518    11.00000    0.05775    0.06761 =
         0.04680    0.02731    0.00668    0.01264
AFIX  43
H2    2    1.153941    0.664594    0.646892    11.00000   -1.20000
AFIX   0
C3    1    1.331777    0.773868    0.602561    11.00000    0.04791    0.07734 =
         0.04822    0.02109    0.00124    0.01503
AFIX  43
H3    2    1.423941    0.756583    0.656051    11.00000   -1.20000
AFIX   0
C4    1    1.359025    0.855195    0.529384    11.00000    0.03911    0.07122 =
         0.04870    0.01191    0.00626    0.00563
AFIX  43
H4    2    1.468919    0.890833    0.534745    11.00000   -1.20000
AFIX   0
C5    1    1.226377    0.883834    0.449265    11.00000    0.04095    0.05392 =
         0.04226    0.01305    0.00716    0.00168
AFIX  43
H5    2    1.245452    0.938831    0.400961    11.00000   -1.20000
AFIX   0
C6    1    1.062387    0.828407    0.442138    11.00000    0.04043    0.03707 =
         0.03421    0.00643    0.00684    0.00372
C7    1    0.903290    0.838685    0.366646    11.00000    0.03923    0.03464 =
         0.03429    0.01066    0.00819    0.00255
C8    1    0.766772    0.767345    0.378929    11.00000    0.03941    0.03733 =
         0.03435    0.01259    0.00834    0.00301
C9    1    0.590632    0.754629    0.303537    11.00000    0.03491    0.03799 =
         0.03603    0.01288    0.01211    0.00325
AFIX  13
H9    2    0.520474    0.794253    0.348707    11.00000   -1.20000
AFIX   0
C10   1    0.595691    0.848171    0.221305    11.00000    0.03770    0.03548 =
         0.03728    0.01392    0.01129    0.00538
C11   1    0.742438    0.919528    0.216926    11.00000    0.03798    0.03561 =
         0.03858    0.01308    0.01059    0.00541
C12   1    0.437894    0.868513    0.148140    11.00000    0.03877    0.04522 =
         0.04767    0.01967    0.01557    0.01156
C13   1    0.137972    0.810213    0.098973    11.00000    0.03612    0.12816 =
         0.11683    0.08388    0.01756    0.02157
AFIX  23
H13A  2    0.138870    0.801110    0.022764    11.00000   -1.20000
H13B  2    0.103092    0.903444    0.124783    11.00000   -1.20000
AFIX   0
C14   1    0.019973    0.688700    0.103140    11.00000    0.04834    0.08031 =
         0.08806    0.00959    0.00182    0.00565
AFIX  33
H14A  2   -0.091365    0.690981    0.056416    11.00000   -1.50000
H14B  2    0.019247    0.698841    0.178700    11.00000   -1.50000
H14C  2    0.054909    0.596851    0.077029    11.00000   -1.50000
AFIX   0
C15   1    0.517663    0.593347    0.244621    11.00000    0.03410    0.03873 =
         0.03653    0.01657    0.00752    0.00108
C16   1    0.598001    0.508616    0.179072    11.00000    0.04757    0.04412 =
         0.05520    0.01191    0.01982    0.00135
AFIX  43
H16   2    0.696905    0.550713    0.170977    11.00000   -1.20000
AFIX   0
C17   1    0.533640    0.362660    0.125546    11.00000    0.06835    0.04549 =
         0.06099    0.00671    0.01879    0.00672
AFIX  43
H17   2    0.589461    0.307735    0.082046    11.00000   -1.20000
AFIX   0
C18   1    0.386283    0.297944    0.136486    11.00000    0.06547    0.04121 =
         0.05598    0.01600   -0.00238   -0.00779
AFIX  43
H18   2    0.341427    0.200018    0.100847    11.00000   -1.20000
AFIX   0
C19   1    0.309053    0.383533    0.201755    11.00000    0.04092    0.05447 =
         0.05328    0.02925   -0.00140   -0.01059
C20   1    0.371100    0.529527    0.256792    11.00000    0.03575    0.05088 =
         0.04668    0.02281    0.00945   -0.00014
AFIX  43
H20   2    0.315543    0.583549    0.300974    11.00000   -1.20000
AFIX   0
N1    3    0.758457    0.999627    0.145757    11.00000    0.04158    0.05733 =
         0.05687    0.03420    0.01131    0.00101
AFIX  93
H1A   2    0.856864    1.039448    0.149374    11.00000   -1.20000
H1B   2    0.670365    1.011382    0.096315    11.00000   -1.20000
AFIX   0
N2    3    0.149300    0.318947    0.211879    11.00000    0.05168    0.08143 =
         0.08315    0.04237    0.00296   -0.02206
O1    4    0.897739    0.916291    0.287045    11.00000    0.03556    0.05016 =
         0.04654    0.02392    0.00845   -0.00012
O2    4    0.419263    0.932601    0.073925    11.00000    0.04585    0.06993 =
         0.06078    0.04044    0.01445    0.01484
O3    4    0.304709    0.804787    0.169811    11.00000    0.03431    0.08660 =
         0.07373    0.04956    0.01711    0.01546
O4    4    0.066090    0.399256    0.252631    11.00000    0.06503    0.12045 =
         0.16211    0.05809    0.05331   -0.00962
O5    4    0.106435    0.186832    0.177004    11.00000    0.09253    0.08414 =
         0.15710    0.03782    0.02552   -0.04474
S1    5    0.821926    0.684731    0.489465    11.00000    0.04718    0.06326 =
         0.04850    0.03121    0.00801   -0.00050
HKLF 4
REM  EL14_D611_DRX10 in P-1
REM R1 =  0.0436 for   3954 Fo > 4sig(Fo)  and  0.0542 for all   4857 data
REM    253 parameters refined using      0 restraints
END
WGHT      0.0782      0.1615
REM Highest difference peak  0.372,  deepest hole -0.254,  1-sigma level  0.046
Q1    1   0.0728  0.6781  0.0446  11.00000  0.05    0.37
Q2    1   0.2001  0.1686  0.2306  11.00000  0.05    0.27
Q3    1   0.4575  0.5581  0.2574  11.00000  0.05    0.27
Q4    1   0.6772  0.7608  0.3403  11.00000  0.05    0.26
Q5    1   0.5951  0.8001  0.2588  11.00000  0.05    0.25
Q6    1   0.6677  0.8622  0.2021  11.00000  0.05    0.25
;
