# Supplementary material for: Ethyl 2-amino-4-(3-nitro­phen­yl)-4H-1-benzothieno[3,2-b]pyran-3-carboxyl­ate
Source: Acta Crystallogr Sect E Struct Rep Online. 2014 Apr 18;70(Pt 5):o587. doi: 10.1107/S1600536814008538 (PMC4011203; doi:10.1107/S1600536814008538)
Supplement: Supplementary file 2 [file e-70-0o587-Isup2.hkl]

# 
# h,k,l, Fc-squared, Fo-squared, sigma(Fo-squared) and status flag 
# 
data_I
_shelx_title ' EL14_D611_DRX10 in P-1' 
_shelx_refln_list_code          4 
_shelx_F_calc_maximum      116.87 
_exptl_crystal_F_000       412.00 
_reflns_d_resolution_high  0.7400 
 
loop_ 
 _symmetry_equiv_pos_as_xyz 
 'x, y, z' 
 '-x, -y, -z' 
 
_cell_length_a     8.3670 
_cell_length_b     9.4319 
_cell_length_c    12.8948 
_cell_angle_alpha 102.505 
_cell_angle_beta  106.493 
_cell_angle_gamma  94.840 
 
_shelx_F_squared_multiplier     1.000 
 
loop_ 
 _refln_index_h 
 _refln_index_k 
 _refln_index_l 
 _refln_F_squared_calc 
 _refln_F_squared_meas 
 _refln_F_squared_sigma 
 _refln_observed_status 
   1   0   0       20.90       10.69      0.52 o 
   2   0   0        5.67        5.51      0.18 o 
   3   0   0      132.04      152.23      1.68 o 
   4   0   0      694.28      733.27      7.46 o 
   5   0   0       46.14       35.72      0.65 o 
   6   0   0       39.26       39.03      0.76 o 
   7   0   0        1.96        1.37      0.33 o 
   8   0   0        6.55        8.49      0.86 o 
   9   0   0        6.92        7.22      0.90 o 
  10   0   0        1.88        1.72      0.76 o 
 -10   1   0       33.40       34.02      1.75 o 
  -9   1   0        3.09        3.43      0.96 o 
  -8   1   0        9.44       10.41      0.76 o 
  -7   1   0       58.38       61.07      1.15 o 
  -6   1   0      372.47      347.96      4.14 o 
  -5   1   0      128.71      123.45      1.57 o 
  -4   1   0      327.73      380.73      4.33 o 
  -3   1   0       13.08       11.23      0.31 o 
  -2   1   0      140.12      120.54      1.57 o 
  -1   1   0      910.05      919.18      7.44 o 
   1   1   0      206.82      220.47      4.77 o 
   2   1   0     3076.76     3070.41     30.73 o 
   3   1   0       81.43       79.61      0.97 o 
   4   1   0      328.75      392.66      4.10 o 
   5   1   0        2.30        1.30      0.15 o 
   6   1   0      413.81      397.22      5.30 o 
   7   1   0      129.75      134.70      2.33 o 
   8   1   0        6.14        8.16      1.25 o 
   9   1   0      139.81      149.97      3.84 o 
  10   1   0        6.93        7.34      1.02 o 
 -10   2   0        0.00        0.09      0.73 o 
  -9   2   0       18.73       16.05      1.22 o 
  -8   2   0       23.40       25.68      1.10 o 
  -7   2   0      364.13      357.27      6.62 o 
  -6   2   0      357.86      347.20      4.54 o 
  -5   2   0        0.75        0.84      0.22 o 
  -4   2   0      414.85      446.55      5.06 o 
  -3   2   0       72.94       78.49      1.04 o 
  -2   2   0      188.60      231.75      2.49 o 
  -1   2   0     6578.68     6449.93     68.70 o 
   0   2   0     4968.23     5137.61     45.72 o 
   1   2   0       17.06        9.80      0.76 o 
   2   2   0       61.19       70.97      1.34 o 
   3   2   0       33.50       23.63      0.38 o 
   4   2   0        2.43        5.01      0.25 o 
   5   2   0      102.18      102.86      1.65 o 
   6   2   0      103.37      105.49      1.66 o 
   7   2   0      114.86      125.49      2.18 o 
   8   2   0       91.72       93.92      2.10 o 
   9   2   0        0.00        1.22      0.65 o 
  10   2   0        1.67        1.10      0.76 o 
 -10   3   0        3.36        4.46      1.17 o 
  -9   3   0        2.20        2.09      0.69 o 
  -8   3   0       10.16       11.71      1.00 o 
  -7   3   0       66.63       64.02      1.86 o 
  -6   3   0       31.36       28.86      1.04 o 
  -5   3   0      153.68      155.47      2.24 o 
  -4   3   0     2960.59     3188.61     33.99 o 
  -3   3   0      883.48      943.90     10.29 o 
  -2   3   0      158.46      168.00      2.00 o 
  -1   3   0      362.33      360.77      3.51 o 
   0   3   0       53.95       77.46      0.94 o 
   1   3   0      260.44      261.11      5.49 o 
   2   3   0     1036.66     1049.70     31.45 o 
   3   3   0      508.35      510.86      8.65 o 
   4   3   0      199.27      215.13      2.47 o 
   5   3   0       91.51       85.92      1.30 o 
   6   3   0      481.99      444.66      5.53 o 
   7   3   0        1.13        1.10      0.34 o 
   8   3   0        6.40        8.07      0.68 o 
   9   3   0       17.12       19.02      1.30 o 
 -10   4   0       14.12       18.15      2.00 o 
  -9   4   0        2.82        2.89      0.83 o 
  -8   4   0       13.51       10.40      0.98 o 
  -7   4   0       37.89       34.16      1.44 o 
  -6   4   0        0.81        0.34      0.34 o 
  -5   4   0       15.95        9.33      0.48 o 
  -4   4   0       22.03       25.57      0.70 o 
  -3   4   0        0.04       -0.07      0.17 o 
  -2   4   0       27.52       34.67      0.55 o 
  -1   4   0      592.99      561.46      5.74 o 
   0   4   0      114.84      140.19      1.61 o 
   1   4   0      590.27      555.26     12.25 o 
   2   4   0      456.05      427.57     13.50 o 
   3   4   0      407.59      418.28      7.24 o 
   4   4   0        2.27        2.08      0.13 o 
   5   4   0      777.38      756.87      8.96 o 
   6   4   0        4.35        5.04      0.34 o 
   7   4   0       13.23       14.70      0.66 o 
   8   4   0        0.01       -0.02      0.39 o 
   9   4   0        3.69        7.37      0.74 o 
 -10   5   0        0.21        0.83      0.99 o 
  -9   5   0       24.51       21.59      1.80 o 
  -8   5   0       17.81       16.33      1.60 o 
  -7   5   0       44.57       42.78      1.68 o 
  -6   5   0        4.43        4.02      0.49 o 
  -5   5   0      148.94      151.37      2.53 o 
  -4   5   0      140.08      167.59      2.41 o 
  -3   5   0       56.14       60.53      1.04 o 
  -2   5   0       16.76       15.85      0.41 o 
  -1   5   0       44.71       47.08      0.77 o 
   0   5   0       96.77       97.70      1.32 o 
   1   5   0       10.86        8.93      0.21 o 
   2   5   0      105.51       99.64      1.89 o 
   3   5   0      238.99      267.26      9.30 o 
   4   5   0       86.98       83.37      1.75 o 
   5   5   0      913.30      871.05     10.26 o 
   6   5   0        3.96        4.43      0.33 o 
   7   5   0        0.07       -0.22      0.30 o 
   8   5   0        7.14        5.61      0.78 o 
   9   5   0        0.43        1.04      0.59 o 
 -10   6   0        0.32       -0.01      1.03 o 
  -9   6   0        1.08        0.81      1.02 o 
  -8   6   0       29.46       27.40      1.98 o 
  -7   6   0        3.71        3.61      1.02 o 
  -6   6   0       69.51       62.71      1.53 o 
  -5   6   0      116.72      114.80      1.92 o 
  -4   6   0       42.94       46.56      1.05 o 
  -3   6   0       49.77       52.25      0.89 o 
  -2   6   0       13.76        9.94      0.41 o 
  -1   6   0       10.77       12.62      0.47 o 
   0   6   0       79.07       82.54      1.32 o 
   1   6   0       52.56       40.77      0.56 o 
   2   6   0       19.33       17.43      0.72 o 
   3   6   0       11.11       10.75      0.42 o 
   4   6   0      263.87      249.96      4.53 o 
   5   6   0        0.20       -0.02      0.22 o 
   6   6   0        7.81        8.25      0.43 o 
   7   6   0        5.70        7.27      0.68 o 
   8   6   0        5.49        5.99      1.62 o 
  -9   7   0        6.18        6.34      1.25 o 
  -8   7   0        0.04       -0.32      0.83 o 
  -7   7   0        0.72        1.15      0.89 o 
  -6   7   0       23.91       22.47      1.86 o 
  -5   7   0        1.94        1.35      0.42 o 
  -4   7   0      107.26      109.57      1.84 o 
  -3   7   0       13.26       12.71      0.84 o 
  -2   7   0      113.40      130.29      1.77 o 
  -1   7   0       42.25       46.95      1.01 o 
   0   7   0        0.51        0.99      0.23 o 
   1   7   0        1.15        1.72      0.21 o 
   2   7   0       71.34       63.68      1.05 o 
   3   7   0        6.69        7.07      0.34 o 
   4   7   0       74.54       74.44      1.34 o 
   5   7   0      105.38      106.51      1.43 o 
   6   7   0        1.68        2.30      0.40 o 
   7   7   0       11.01       10.64      0.61 o 
  -9   8   0        2.80        3.40      1.59 o 
  -8   8   0        0.11        0.00      0.92 o 
  -7   8   0        1.05        0.60      0.92 o 
  -6   8   0       34.03       35.29      1.42 o 
  -5   8   0        1.00       -0.35      0.61 o 
  -4   8   0       26.50       28.98      1.05 o 
  -3   8   0       83.43       85.89      1.48 o 
  -2   8   0       23.98       25.47      0.95 o 
  -1   8   0      136.46      130.26      2.14 o 
   0   8   0        9.17        9.56      0.48 o 
   1   8   0       90.61       78.91      1.33 o 
   2   8   0       75.03       64.02      0.98 o 
   3   8   0        4.46        4.78      0.24 o 
   4   8   0       30.31       27.49      0.90 o 
   5   8   0        9.13        9.03      0.54 o 
   6   8   0        9.63        9.78      0.51 o 
   7   8   0        0.90        1.40      0.45 o 
  -8   9   0       11.17       13.21      1.78 o 
  -7   9   0       10.20       10.29      1.41 o 
  -6   9   0        4.90        5.44      0.79 o 
  -5   9   0        5.77        5.78      0.69 o 
  -4   9   0       42.04       45.28      1.54 o 
  -3   9   0       13.54       14.76      0.90 o 
  -2   9   0      132.08      134.29      2.64 o 
  -1   9   0       21.55       21.45      0.92 o 
   0   9   0        9.27        7.11      0.53 o 
   1   9   0       48.57       39.30      0.90 o 
   2   9   0        7.19        6.10      0.57 o 
   3   9   0        2.09        1.54      0.23 o 
   4   9   0        5.50        4.00      0.32 o 
   5   9   0        3.10        3.00      0.36 o 
   6   9   0        1.55        1.02      0.51 o 
  -7  10   0        4.85        2.16      1.66 o 
  -6  10   0       32.77       31.45      2.25 o 
  -5  10   0        7.07        5.48      1.12 o 
  -4  10   0        2.15        1.89      0.65 o 
  -3  10   0        4.50        3.74      0.61 o 
  -2  10   0        5.15        7.13      0.97 o 
  -1  10   0        4.39        4.11      0.54 o 
   0  10   0        4.64        3.17      0.56 o 
   1  10   0        0.37       -0.67      0.70 o 
   2  10   0       28.78       30.42      1.47 o 
   3  10   0        4.76        3.67      0.36 o 
   4  10   0       19.69       23.66      0.96 o 
   5  10   0        0.03       -0.02      0.32 o 
  -6  11   0        0.13        0.04      1.12 o 
  -5  11   0       15.92       17.06      1.71 o 
  -4  11   0        4.46        4.49      0.78 o 
  -3  11   0        4.31        3.93      0.70 o 
  -2  11   0        0.07        0.22      0.62 o 
  -1  11   0        0.97        0.61      0.47 o 
   0  11   0        5.30        6.15      0.62 o 
   1  11   0       21.93       22.52      1.10 o 
   2  11   0        0.35        0.56      0.39 o 
   3  11   0        2.30        1.95      0.42 o 
  -4  12   0        3.98        3.55      0.82 o 
  -3  12   0        0.04        0.32      0.60 o 
  -2  12   0        0.04       -0.05      0.62 o 
  -1  12   0        2.00        1.91      0.59 o 
   0  12   0       16.14       17.85      1.40 o 
   1  12   0       32.24       36.63      1.79 o 
  -1 -12   1       79.11       86.44      2.79 o 
   0 -12   1        0.90        0.56      0.52 o 
   1 -12   1        8.52        8.52      0.79 o 
   2 -12   1        0.01       -0.49      0.49 o 
   3 -12   1        0.08        0.49      0.63 o 
   4 -12   1        2.87        3.45      0.81 o 
  -3 -11   1        0.90        0.88      0.39 o 
  -2 -11   1       23.88       24.30      1.08 o 
  -1 -11   1        3.19        3.08      0.61 o 
   0 -11   1       44.67       46.14      1.40 o 
   1 -11   1        0.84        0.48      0.47 o 
   2 -11   1        8.00        8.16      0.79 o 
   3 -11   1        5.78        6.65      0.79 o 
   4 -11   1        4.90        7.99      0.89 o 
   5 -11   1        3.28        2.58      0.92 o 
   6 -11   1       10.84       10.93      1.61 o 
  -5 -10   1        1.96        1.08      0.64 o 
  -4 -10   1       14.80       14.38      0.61 o 
  -3 -10   1       60.33       55.33      1.39 o 
  -2 -10   1        3.96        3.73      0.51 o 
  -1 -10   1       60.46       59.98      1.45 o 
   0 -10   1       15.24       13.90      0.78 o 
   1 -10   1        3.12        2.23      0.64 o 
   2 -10   1        0.85        1.13      0.47 o 
   3 -10   1       23.95       21.55      1.14 o 
   4 -10   1        5.05        3.89      0.72 o 
   5 -10   1        3.64        4.10      0.93 o 
   6 -10   1       31.14       29.86      2.25 o 
   7 -10   1        5.39        6.35      1.28 o 
  -6  -9   1        0.42        0.25      0.36 o 
  -5  -9   1       46.27       44.53      1.13 o 
  -4  -9   1       20.29       24.20      0.58 o 
  -3  -9   1       23.75       22.16      0.61 o 
  -2  -9   1        0.02       -0.15      0.21 o 
  -1  -9   1        3.44        3.65      0.37 o 
   0  -9   1       11.94       11.75      0.67 o 
   1  -9   1      139.70      138.38      2.62 o 
   2  -9   1       28.23       27.49      1.60 o 
   3  -9   1       15.48       12.40      0.94 o 
   4  -9   1       67.82       77.55      1.56 o 
   5  -9   1      167.64      173.96      3.11 o 
   6  -9   1       25.47       27.91      1.57 o 
   7  -9   1        3.64        4.02      1.07 o 
   8  -9   1        2.89        2.85      1.16 o 
  -7  -8   1        1.07        0.63      0.28 o 
  -6  -8   1        6.27        6.05      0.32 o 
  -5  -8   1        4.25        5.03      0.28 o 
  -4  -8   1        4.22        4.36      0.25 o 
  -3  -8   1       94.04       85.44      1.34 o 
  -2  -8   1       40.40       41.07      0.92 o 
  -1  -8   1       17.67       16.44      0.51 o 
   0  -8   1       23.12       22.27      0.69 o 
   1  -8   1      164.35      163.50      2.60 o 
   2  -8   1      170.19      167.55      2.62 o 
   3  -8   1        0.03        0.30      0.30 o 
   4  -8   1       38.23       39.01      1.15 o 
   5  -8   1        2.67        2.33      0.54 o 
   6  -8   1       19.24       16.55      1.05 o 
   7  -8   1        0.48        1.36      0.89 o 
   8  -8   1        4.19        2.27      1.40 o 
   9  -8   1        2.59        2.01      1.21 o 
  -8  -7   1       30.93       32.30      2.32 o 
  -7  -7   1       23.44       21.95      0.84 o 
  -6  -7   1        2.00        1.50      0.28 o 
  -5  -7   1        0.40        0.52      0.20 o 
  -4  -7   1        4.04        4.42      0.26 o 
  -3  -7   1       98.06       89.81      1.22 o 
  -2  -7   1       30.41       30.20      0.58 o 
  -1  -7   1       49.94       45.76      0.80 o 
   0  -7   1       46.48       44.22      1.02 o 
   1  -7   1      122.57      123.25      2.02 o 
   2  -7   1       68.03       72.42      1.17 o 
   3  -7   1       14.46       17.99      0.74 o 
   4  -7   1       91.84       92.51      1.67 o 
   5  -7   1        1.91        0.49      0.41 o 
   6  -7   1       25.81       26.61      1.32 o 
   7  -7   1       19.49       21.12      1.75 o 
   8  -7   1        9.72        7.96      1.30 o 
   9  -7   1        2.36        2.00      1.01 o 
  -8  -6   1        1.19        0.39      0.87 o 
  -7  -6   1       13.28       14.55      0.77 o 
  -6  -6   1       65.26       60.58      1.17 o 
  -5  -6   1        4.32        5.54      0.45 o 
  -4  -6   1        6.62        5.23      0.37 o 
  -3  -6   1      142.14      121.32      1.75 o 
  -2  -6   1       36.33       38.15      0.74 o 
  -1  -6   1       59.73       61.05      1.12 o 
   0  -6   1       90.48       96.49      1.41 o 
   1  -6   1      202.04      242.15      2.86 o 
   2  -6   1       62.37       62.96      0.95 o 
   3  -6   1       85.86       93.30      1.32 o 
   4  -6   1        7.47        9.04      0.51 o 
   5  -6   1        0.89        0.16      0.29 o 
   6  -6   1        0.05       -0.08      0.33 o 
   7  -6   1       15.54       16.17      1.91 o 
   8  -6   1       16.39       17.33      1.62 o 
   9  -6   1        0.00       -0.32      1.27 o 
  10  -6   1        1.96        2.14      1.16 o 
  -9  -5   1       24.30       29.03      1.46 o 
  -8  -5   1       33.87       35.40      1.44 o 
  -7  -5   1       53.35       48.82      1.14 o 
  -6  -5   1       21.95       22.86      0.62 o 
  -5  -5   1        6.98        4.63      0.30 o 
  -4  -5   1      329.55      317.38      5.02 o 
  -3  -5   1       70.11       74.34      1.78 o 
  -2  -5   1      111.93      121.24      1.40 o 
  -1  -5   1      521.36      553.45      5.99 o 
   0  -5   1        0.66        0.52      0.13 o 
   1  -5   1      120.98      113.90      1.47 o 
   2  -5   1      353.49      347.96      3.73 o 
   3  -5   1      348.03      327.21      4.16 o 
   4  -5   1      219.05      220.74      2.65 o 
   5  -5   1        2.01        1.88      0.34 o 
   6  -5   1      170.21      172.08      2.90 o 
   7  -5   1       63.53       59.98      1.96 o 
   8  -5   1       44.05       46.85      1.89 o 
   9  -5   1       10.82        8.22      1.26 o 
  10  -5   1        0.09        0.33      1.03 o 
  -9  -4   1       10.20       12.23      0.89 o 
  -8  -4   1        3.80        4.77      0.59 o 
  -7  -4   1        5.03        7.42      0.53 o 
  -6  -4   1       41.43       42.08      0.88 o 
  -5  -4   1       10.25        9.75      0.40 o 
  -4  -4   1      174.77      161.68      1.91 o 
  -3  -4   1      118.17      144.43      2.63 o 
  -2  -4   1       46.35       37.83      0.93 o 
  -1  -4   1      467.61      513.60      7.26 o 
   0  -4   1       71.43       76.34      0.85 o 
   1  -4   1      138.40      156.79      1.57 o 
   2  -4   1      331.80      335.94      3.61 o 
   3  -4   1      363.71      404.79      4.64 o 
   4  -4   1       13.00       17.70      0.59 o 
   5  -4   1       39.77       49.99      1.05 o 
   6  -4   1        1.62        0.53      0.34 o 
   7  -4   1       80.16       77.87      2.89 o 
   8  -4   1       12.54       15.76      1.20 o 
   9  -4   1        5.45        4.75      0.88 o 
  10  -4   1       49.67       57.49      2.88 o 
 -10  -3   1        0.01       -0.06      0.65 o 
  -9  -3   1        0.09       -0.55      0.62 o 
  -8  -3   1       32.36       32.36      1.19 o 
  -7  -3   1       45.68       48.33      1.16 o 
  -6  -3   1       33.15       30.22      0.75 o 
  -5  -3   1       18.57       19.17      0.52 o 
  -4  -3   1      335.89      331.45      3.72 o 
  -3  -3   1     4715.42     5230.23     60.28 o 
  -2  -3   1        0.01        0.06      0.09 o 
  -1  -3   1      168.51      161.43      2.72 o 
   0  -3   1      291.86      283.57      2.29 o 
   1  -3   1      244.93      259.47      2.75 o 
   2  -3   1      717.03      750.78      7.22 o 
   3  -3   1        7.08       10.23      0.40 o 
   4  -3   1      210.11      216.32      2.69 o 
   5  -3   1       15.94       17.79      0.54 o 
   6  -3   1      114.65      108.06      3.54 o 
   7  -3   1       17.88       16.27      1.08 o 
   8  -3   1        5.69        8.35      0.90 o 
   9  -3   1       45.72       44.00      1.54 o 
  10  -3   1        5.89        6.62      1.02 o 
 -10  -2   1        0.97        0.47      0.66 o 
  -9  -2   1       41.71       43.05      1.74 o 
  -8  -2   1        0.01        0.13      0.55 o 
  -7  -2   1      160.54      161.48      3.23 o 
  -6  -2   1       93.45       79.68      1.35 o 
  -5  -2   1      398.99      370.86      4.61 o 
  -4  -2   1       73.50       84.57      1.12 o 
  -3  -2   1       54.71       62.88      0.83 o 
  -2  -2   1     1469.06     1564.66     20.33 o 
  -1  -2   1      949.74      958.12     14.76 o 
   0  -2   1      730.64      767.81      7.19 o 
   1  -2   1      541.43      533.22      5.41 o 
   2  -2   1      478.02      533.35      5.47 o 
   3  -2   1      541.24      586.39      6.06 o 
   4  -2   1      308.44      386.63      4.43 o 
   5  -2   1      404.54      459.07      5.72 o 
   6  -2   1      269.85      276.99      3.43 o 
   7  -2   1       13.17       11.76      0.86 o 
   8  -2   1        5.35        6.23      0.90 o 
   9  -2   1        0.03        0.04      0.60 o 
  10  -2   1       25.60       27.80      1.71 o 
 -10  -1   1       11.88       13.51      1.89 o 
  -9  -1   1       58.67       63.41      2.34 o 
  -8  -1   1        0.01       -0.37      0.37 o 
  -7  -1   1      208.04      210.42      3.27 o 
  -6  -1   1        0.72        0.32      0.27 o 
  -5  -1   1        7.32       10.74      0.43 o 
  -4  -1   1     3348.53     3524.83     35.26 o 
  -3  -1   1      451.66      472.93      4.83 o 
  -2  -1   1      254.66      237.32      2.08 o 
  -1  -1   1      130.19      115.45      0.92 o 
   0  -1   1      742.81      275.80     19.75 o 
   1  -1   1     1309.36     1327.37     12.85 o 
   2  -1   1      352.71      403.63      6.71 o 
   3  -1   1      273.62      266.32      3.06 o 
   4  -1   1      951.76     1065.44     10.78 o 
   5  -1   1       12.26       15.56      0.46 o 
   6  -1   1      484.89      491.94      5.66 o 
   7  -1   1       51.28       50.16      1.21 o 
   8  -1   1       77.58       74.21      2.21 o 
   9  -1   1        5.54        5.49      0.86 o 
  10  -1   1       10.91       13.64      1.32 o 
 -10   0   1        3.02        4.16      0.95 o 
  -9   0   1        3.80        6.10      1.08 o 
  -8   0   1      102.07      101.04      2.60 o 
  -7   0   1      664.96      664.01      7.56 o 
  -6   0   1      156.73      147.89      1.86 o 
  -5   0   1      393.14      434.13      4.64 o 
  -4   0   1      532.71      557.03      5.44 o 
  -3   0   1      705.58      657.29      6.31 o 
  -2   0   1     1747.33     1780.26     16.71 o 
  -1   0   1     2338.25     1705.32     62.91 o 
   1   0   1     1828.10     1990.03     16.91 o 
   2   0   1      381.87      402.58      4.01 o 
   3   0   1       19.31       21.77      0.40 o 
   4   0   1      397.19      488.94      5.43 o 
   5   0   1        4.78        4.89      0.30 o 
   6   0   1       77.61       88.71      1.27 o 
   7   0   1       10.43       10.94      0.68 o 
   8   0   1        0.56        1.02      0.66 o 
   9   0   1       10.04       10.07      1.05 o 
  10   0   1        0.00       -0.73      0.73 o 
 -10   1   1       14.72       17.91      1.37 o 
  -9   1   1        3.66        5.41      0.86 o 
  -8   1   1        8.97       10.55      0.75 o 
  -7   1   1      246.85      235.08      3.04 o 
  -6   1   1       62.20       66.34      1.00 o 
  -5   1   1      137.82      145.75      1.79 o 
  -4   1   1      129.93      113.11      1.62 o 
  -3   1   1       10.42       13.31      0.36 o 
  -2   1   1     1686.23     1764.48     15.62 o 
  -1   1   1     3544.09     3687.88     34.70 o 
   0   1   1      896.34      915.57     11.02 o 
   1   1   1      367.53      322.13      8.59 o 
   2   1   1      516.78      525.98      6.49 o 
   3   1   1      225.38      250.85      4.09 o 
   4   1   1       14.88       15.40      0.37 o 
   5   1   1       41.53       33.34      0.74 o 
   6   1   1      119.64      110.20      1.73 o 
   7   1   1       16.43       19.69      0.82 o 
   8   1   1        0.00       -0.14      0.48 o 
   9   1   1        6.21        6.95      0.89 o 
  10   1   1        0.98        0.88      0.76 o 
 -11   2   1        4.82        4.39      1.25 o 
 -10   2   1       13.18       14.92      2.23 o 
  -9   2   1        0.55        0.16      0.49 o 
  -8   2   1      140.51      142.66      2.81 o 
  -7   2   1      105.65      108.50      2.03 o 
  -6   2   1       54.39       56.65      2.20 o 
  -5   2   1       27.35       29.26      0.74 o 
  -4   2   1      407.20      404.93      4.32 o 
  -3   2   1      294.50      245.38      3.10 o 
  -2   2   1      703.59      652.20      6.63 o 
  -1   2   1       56.76       66.20      0.74 o 
   0   2   1    13657.81    12732.88    372.44 o 
   1   2   1       47.64       41.25      1.78 o 
   2   2   1       94.62       94.57      2.23 o 
   3   2   1       11.10        8.56      0.22 o 
   4   2   1       21.95       21.01      0.47 o 
   5   2   1       68.21       63.65      1.08 o 
   6   2   1      686.94      675.48      8.20 o 
   7   2   1       25.72       25.03      1.12 o 
   8   2   1       33.30       33.96      1.29 o 
   9   2   1        0.58        1.46      0.71 o 
  10   2   1        5.62        3.25      1.06 o 
 -10   3   1        3.61        2.23      0.99 o 
  -9   3   1        8.37        9.36      0.85 o 
  -8   3   1      141.13      140.77      3.31 o 
  -7   3   1      248.84      244.07      9.36 o 
  -6   3   1       35.98       35.39      0.86 o 
  -5   3   1      140.24      143.55      1.99 o 
  -4   3   1        3.35        2.68      0.32 o 
  -3   3   1        0.81        0.32      0.16 o 
  -2   3   1      244.97      253.66      2.93 o 
  -1   3   1      210.36      208.88      2.20 o 
   0   3   1     1006.57     1110.72     11.81 o 
   1   3   1      234.51      235.69      7.64 o 
   2   3   1      323.65      368.62     11.71 o 
   3   3   1      404.58      394.53      6.78 o 
   4   3   1       24.55       25.44      0.46 o 
   5   3   1        4.29        5.55      0.33 o 
   6   3   1      230.34      226.78      3.04 o 
   7   3   1       17.12       17.29      0.74 o 
   8   3   1       46.23       46.94      1.42 o 
   9   3   1       25.33       27.26      2.07 o 
 -10   4   1        5.15        3.63      1.08 o 
  -9   4   1       62.45       63.20      2.23 o 
  -8   4   1        0.70        0.38      0.59 o 
  -7   4   1      170.66      176.76      3.37 o 
  -6   4   1      337.86      346.80      4.27 o 
  -5   4   1       48.49       53.57      1.12 o 
  -4   4   1      125.15      118.35      1.68 o 
  -3   4   1        2.09        2.67      0.22 o 
  -2   4   1       49.83       64.10      0.88 o 
  -1   4   1        0.09        0.69      0.12 o 
   0   4   1      136.56      189.96      2.98 o 
   1   4   1     2051.35     2136.65     43.00 o 
   2   4   1       15.60       24.70      1.78 o 
   3   4   1       38.01       40.05      1.27 o 
   4   4   1       47.03       40.79      0.63 o 
   5   4   1        2.84        2.70      0.25 o 
   6   4   1        0.81        0.90      0.33 o 
   7   4   1       11.17       11.68      0.62 o 
   8   4   1       30.31       33.18      1.36 o 
   9   4   1        1.49        0.72      0.76 o 
 -10   5   1        0.92        0.94      1.91 o 
  -9   5   1       30.81       26.00      2.67 o 
  -8   5   1       34.89       30.91      1.55 o 
  -7   5   1       29.99       29.54      1.21 o 
  -6   5   1        0.47        0.89      0.36 o 
  -5   5   1       23.16       21.02      0.73 o 
  -4   5   1      184.57      210.01      2.91 o 
  -3   5   1      273.59      273.67      3.38 o 
  -2   5   1        9.09        6.91      0.40 o 
  -1   5   1      103.69       94.00      1.64 o 
   0   5   1      489.96      504.67      5.91 o 
   1   5   1        7.25       10.47      0.35 o 
   2   5   1     1192.64     1301.94     39.22 o 
   3   5   1      290.61      285.85      9.93 o 
   4   5   1       88.52       80.76      1.68 o 
   5   5   1        4.23        4.33      0.25 o 
   6   5   1      103.57       98.01      1.65 o 
   7   5   1       18.54       17.81      0.86 o 
   8   5   1        1.92        1.55      0.64 o 
 -10   6   1        1.49        1.27      1.03 o 
  -9   6   1        2.90        2.67      1.08 o 
  -8   6   1       15.35       14.03      1.52 o 
  -7   6   1       48.91       51.04      1.86 o 
  -6   6   1       11.29       13.32      0.89 o 
  -5   6   1        9.91       11.12      0.61 o 
  -4   6   1      139.02      143.27      2.16 o 
  -3   6   1        0.91        1.69      0.29 o 
  -2   6   1       49.70       49.93      0.99 o 
  -1   6   1        3.56        5.35      0.35 o 
   0   6   1       19.33       20.04      0.54 o 
   1   6   1       25.19       31.14      0.51 o 
   2   6   1      208.20      213.89      3.73 o 
   3   6   1        0.20        0.64      1.02 o 
   4   6   1       14.63       12.35      1.91 o 
   5   6   1       12.37       12.37      0.39 o 
   6   6   1        6.81        5.83      0.42 o 
   7   6   1        2.32        2.88      0.40 o 
   8   6   1       16.18       18.53      1.42 o 
  -9   7   1        4.47        5.25      1.25 o 
  -8   7   1        9.51        8.14      1.25 o 
  -7   7   1       42.36       40.97      1.73 o 
  -6   7   1        0.09       -0.11      0.46 o 
  -5   7   1       26.70       27.92      1.23 o 
  -4   7   1        9.13        8.27      0.74 o 
  -3   7   1      281.98      289.10      3.82 o 
  -2   7   1       60.57       57.16      1.02 o 
  -1   7   1       22.49       20.17      0.64 o 
   0   7   1       44.43       42.92      0.88 o 
   1   7   1       31.50       31.23      0.64 o 
   2   7   1       22.66       26.54      0.63 o 
   3   7   1       21.13       21.01      2.55 o 
   4   7   1        0.10       -1.02      1.02 o 
   5   7   1       16.78       15.05      0.84 o 
   6   7   1        2.12        1.52      0.29 o 
   7   7   1       22.55       23.17      0.97 o 
  -9   8   1        0.18        0.06      0.94 o 
  -8   8   1       27.03       30.50      4.39 o 
  -7   8   1        1.30        1.74      0.76 o 
  -6   8   1        8.76        8.84      0.87 o 
  -5   8   1        5.30        5.26      0.58 o 
  -4   8   1        1.02        0.78      0.41 o 
  -3   8   1      143.15      146.02      2.16 o 
  -2   8   1       72.40       77.37      1.75 o 
  -1   8   1        5.68        3.32      0.42 o 
   0   8   1        6.30        6.61      0.41 o 
   1   8   1        0.01       -0.18      0.21 o 
   2   8   1        2.52        2.08      0.27 o 
   3   8   1       33.09       31.45      1.27 o 
   5   8   1        3.06        5.60      1.91 o 
   6   8   1       12.31       15.16      0.59 o 
  -8   9   1        1.56        0.33      1.04 o 
  -7   9   1        1.83        1.83      0.83 o 
  -6   9   1        3.66        3.13      0.67 o 
  -5   9   1        0.14       -0.43      0.43 o 
  -4   9   1       60.29       55.81      1.70 o 
  -3   9   1       38.57       39.76      1.35 o 
  -2   9   1       46.01       46.72      1.38 o 
  -1   9   1        6.99        6.86      0.57 o 
   0   9   1        1.74        1.62      0.38 o 
   1   9   1        0.54        0.47      0.25 o 
   2   9   1        1.71        1.37      0.25 o 
   3   9   1        0.50        0.42      0.22 o 
  -7  10   1        5.07        5.86      1.85 o 
  -6  10   1        0.35        0.53      0.80 o 
  -5  10   1        0.33        0.41      0.59 o 
  -4  10   1       17.88       16.94      1.09 o 
  -3  10   1       20.38       20.29      1.11 o 
  -2  10   1        5.14        5.38      0.70 o 
  -1  10   1        3.82        5.09      0.57 o 
   0  10   1        1.65        1.86      0.46 o 
   1  10   1        0.06       -0.17      0.37 o 
   2  10   1       23.22       20.76      0.82 o 
   3  10   1        0.07        0.21      0.29 o 
   4  10   1        0.22        0.25      0.36 o 
  -6  11   1       23.32       27.88      6.18 o 
  -5  11   1        1.33        1.21      0.88 o 
  -4  11   1        0.20        0.29      0.62 o 
  -3  11   1        1.14        1.41      0.59 o 
  -2  11   1       35.64       40.52      1.45 o 
  -1  11   1        0.12        0.69      0.46 o 
   0  11   1        3.79        3.46      0.61 o 
   1  11   1        2.89        4.30      0.59 o 
   2  11   1        0.07       -0.02      0.41 o 
   3  11   1       10.10       13.11      1.27 o 
  -4  12   1        0.01       -0.66      0.66 o 
  -3  12   1        2.06        1.47      0.67 o 
  -2  12   1        0.45        0.27      0.68 o 
  -1  12   1        1.27        1.32      0.65 o 
   0  12   1       27.90       36.02      1.88 o 
  -2 -12   2       56.47       59.54      2.16 o 
  -1 -12   2        0.07        0.91      0.65 o 
   0 -12   2        2.32        1.79      0.54 o 
   1 -12   2        0.42        0.35      0.51 o 
   2 -12   2        4.57        7.20      0.84 o 
   3 -12   2        7.91        6.73      0.87 o 
   4 -12   2        0.02        0.47      0.70 o 
  -4 -11   2        7.69        9.56      1.59 o 
  -3 -11   2        0.24       -0.16      0.39 o 
  -2 -11   2       27.65       27.91      1.36 o 
  -1 -11   2       81.79       80.72      1.93 o 
   0 -11   2        7.06        8.44      0.71 o 
   1 -11   2        0.00        0.22      0.45 o 
   2 -11   2        2.56        3.36      1.14 o 
   3 -11   2       17.55       16.51      1.09 o 
   4 -11   2        0.00       -0.11      0.62 o 
   5 -11   2       28.24       26.72      1.76 o 
   6 -11   2        1.66       -0.08      1.03 o 
  -5 -10   2       21.55       22.13      0.69 o 
  -4 -10   2        0.76        0.43      0.28 o 
  -3 -10   2        6.72        5.50      0.46 o 
  -2 -10   2      107.31      111.95      2.16 o 
  -1 -10   2       47.64       48.92      1.32 o 
   0 -10   2        6.12        6.60      0.66 o 
   1 -10   2       18.72       18.40      0.95 o 
   2 -10   2        7.31        5.78      0.67 o 
   3 -10   2       12.34       13.43      0.98 o 
   4 -10   2       10.83       12.77      1.00 o 
   5 -10   2      131.50      136.54      3.62 o 
   6 -10   2        0.24        0.61      0.74 o 
   7 -10   2        0.00       -0.95      1.72 o 
  -6  -9   2       35.01       32.81      0.84 o 
  -5  -9   2        0.96        1.52      0.30 o 
  -4  -9   2        0.12        0.72      0.24 o 
  -3  -9   2        6.34        5.55      0.38 o 
  -2  -9   2       52.90       55.49      1.04 o 
  -1  -9   2        4.84        3.19      0.35 o 
   0  -9   2       28.68       28.59      1.00 o 
   1  -9   2        7.06        4.56      0.54 o 
   2  -9   2        1.80        2.25      0.49 o 
   3  -9   2        4.47        4.42      0.53 o 
   4  -9   2       45.27       45.60      1.20 o 
   5  -9   2        1.37        1.95      0.72 o 
   6  -9   2        7.12        6.68      0.97 o 
   7  -9   2       11.29       10.70      1.47 o 
   8  -9   2        3.66        2.72      1.19 o 
  -7  -8   2       13.79       12.78      0.70 o 
  -6  -8   2        1.11        1.03      0.30 o 
  -5  -8   2       58.66       54.61      1.01 o 
  -4  -8   2        2.43        2.30      0.28 o 
  -3  -8   2       78.47       77.81      1.19 o 
  -2  -8   2       23.29       19.52      0.56 o 
  -1  -8   2        0.98        0.89      0.25 o 
   0  -8   2       31.41       30.88      0.77 o 
   1  -8   2       63.46       66.50      1.39 o 
   2  -8   2       32.63       28.98      0.92 o 
   3  -8   2       63.79       61.56      1.26 o 
   4  -8   2        0.02       -0.38      0.38 o 
   5  -8   2       93.92       95.10      2.28 o 
   6  -8   2       21.88       21.38      1.34 o 
   7  -8   2       30.09       35.87      2.23 o 
   8  -8   2        9.00       10.41      2.16 o 
   9  -8   2        2.14        5.41      1.35 o 
  -8  -7   2        1.74        1.67      0.58 o 
  -7  -7   2       25.98       27.28      1.02 o 
  -6  -7   2        8.94        9.37      0.51 o 
  -5  -7   2       31.56       28.75      0.78 o 
  -4  -7   2       69.91       73.24      1.10 o 
  -3  -7   2       40.13       39.07      0.73 o 
  -2  -7   2       17.45       14.91      0.44 o 
  -1  -7   2       32.20       29.41      0.66 o 
   0  -7   2       57.74       60.76      1.06 o 
   1  -7   2      862.61      914.21     10.15 o 
   2  -7   2        0.41        1.31      0.30 o 
   3  -7   2       84.06       87.08      1.54 o 
   4  -7   2       11.97       13.31      0.66 o 
   5  -7   2       14.85       15.79      0.83 o 
   6  -7   2       11.98       11.39      0.87 o 
   7  -7   2        2.63        0.24      0.80 o 
   8  -7   2        1.52        0.83      0.89 o 
   9  -7   2        4.55        3.31      1.17 o 
  -9  -6   2        1.47        1.50      0.65 o 
  -8  -6   2       18.87       19.87      1.12 o 
  -7  -6   2        3.75        4.80      0.51 o 
  -6  -6   2       10.10        9.07      0.45 o 
  -5  -6   2      149.51      145.98      2.14 o 
  -4  -6   2       86.05       78.55      1.25 o 
  -3  -6   2       62.33       56.91      0.87 o 
  -2  -6   2      336.53      320.14      3.88 o 
  -1  -6   2       78.96       70.33      1.07 o 
   0  -6   2      225.76      237.86      2.81 o 
   1  -6   2       56.38       61.34      0.97 o 
   2  -6   2       88.28       82.19      1.09 o 
   3  -6   2      197.69      205.20      2.87 o 
   4  -6   2       20.45       20.81      0.75 o 
   5  -6   2       26.55       24.86      0.83 o 
   6  -6   2       41.08       41.79      1.42 o 
   7  -6   2       62.94       55.85      2.43 o 
   8  -6   2        1.42        2.21      0.98 o 
   9  -6   2        3.23        3.69      1.17 o 
  -9  -5   2        2.18        1.36      0.83 o 
  -8  -5   2       71.12       70.87      1.74 o 
  -7  -5   2       20.23       18.04      0.77 o 
  -6  -5   2      191.66      170.58      2.39 o 
  -5  -5   2       34.78       31.38      0.66 o 
  -4  -5   2        4.55        3.77      0.25 o 
  -3  -5   2       22.89       20.08      0.47 o 
  -2  -5   2       22.42       21.21      0.49 o 
  -1  -5   2        0.30        1.18      0.16 o 
   0  -5   2      881.06      959.70      9.94 o 
   1  -5   2       85.47       96.51      1.27 o 
   2  -5   2        0.21        0.76      0.17 o 
   3  -5   2      345.27      364.02      4.28 o 
   4  -5   2       93.60      107.24      1.52 o 
   5  -5   2        0.46        0.32      0.29 o 
   6  -5   2       13.17       11.12      0.92 o 
   7  -5   2        0.04       -0.42      0.61 o 
   8  -5   2       34.24       34.53      1.67 o 
   9  -5   2       23.91       20.79      2.42 o 
  10  -5   2       19.31       21.52      2.93 o 
 -10  -4   2       13.88       16.30      1.33 o 
  -9  -4   2        6.95        9.44      0.82 o 
  -8  -4   2        7.26        9.18      0.71 o 
  -7  -4   2        4.37        6.19      0.48 o 
  -6  -4   2       36.07       36.01      0.82 o 
  -5  -4   2       71.07       72.18      1.15 o 
  -4  -4   2       13.33       10.99      0.36 o 
  -3  -4   2       79.49       86.12      1.10 o 
  -2  -4   2      387.54      376.23      4.45 o 
  -1  -4   2        9.45        9.63      0.28 o 
   0  -4   2       69.01       73.70      0.86 o 
   1  -4   2        0.54        0.06      0.10 o 
   2  -4   2      206.79      216.12      2.43 o 
   3  -4   2       64.42       79.81      1.15 o 
   4  -4   2       66.02       57.23      0.97 o 
   5  -4   2      357.77      350.58      4.25 o 
   6  -4   2      115.06      125.01      2.24 o 
   7  -4   2       89.87       81.92      2.30 o 
   8  -4   2        1.94        2.04      0.66 o 
   9  -4   2        5.16        6.48      1.05 o 
  10  -4   2        4.74        6.36      1.07 o 
 -10  -3   2        1.93        2.55      0.79 o 
  -9  -3   2       28.10       26.18      1.47 o 
  -8  -3   2        5.63        6.25      0.62 o 
  -7  -3   2       24.46       23.01      0.83 o 
  -6  -3   2      445.72      415.35      5.20 o 
  -5  -3   2       21.02       21.35      0.56 o 
  -4  -3   2      138.01      157.80      2.08 o 
  -3  -3   2        3.30        2.33      0.31 o 
  -2  -3   2      100.94      109.23      1.40 o 
  -1  -3   2      451.87      493.04      4.25 o 
   0  -3   2      355.89      396.22      3.65 o 
   1  -3   2        0.17       -0.12      0.12 o 
   2  -3   2      198.04      180.54      2.06 o 
   3  -3   2       45.38       53.78      1.46 o 
   4  -3   2        1.07        2.66      0.26 o 
   5  -3   2        3.93        7.01      0.65 o 
   6  -3   2       73.21       67.11      1.48 o 
   7  -3   2        7.87        3.71      0.66 o 
   8  -3   2       57.73       53.94      2.60 o 
   9  -3   2        0.78        1.27      0.85 o 
  10  -3   2       50.94       56.74      2.30 o 
 -10  -2   2        0.00       -0.34      0.66 o 
  -9  -2   2        3.10        2.71      0.73 o 
  -8  -2   2        3.37        5.31      0.59 o 
  -7  -2   2       35.39       31.76      0.95 o 
  -6  -2   2       23.16       21.75      0.66 o 
  -5  -2   2      153.52      125.76      1.66 o 
  -4  -2   2      233.39      227.61      2.46 o 
  -3  -2   2       75.08       77.38      0.87 o 
  -2  -2   2      251.43      238.55      2.22 o 
  -1  -2   2        3.18        1.77      0.12 o 
   0  -2   2     4005.11     4162.08     41.70 o 
   1  -2   2     4405.43     4455.07     38.12 o 
   2  -2   2        0.74        0.86      0.14 o 
   3  -2   2      138.36      173.77      2.12 o 
   4  -2   2      262.96      242.00      5.27 o 
   5  -2   2       35.37       28.18      0.64 o 
   6  -2   2      290.87      281.54      3.79 o 
   7  -2   2       10.19       10.16      0.80 o 
   8  -2   2       15.17       14.70      1.05 o 
   9  -2   2       39.33       47.66      2.30 o 
  10  -2   2       38.43       47.24      2.13 o 
 -10  -1   2       15.61       14.32      1.22 o 
  -9  -1   2        1.91        2.16      0.66 o 
  -8  -1   2        6.98        5.57      0.61 o 
  -7  -1   2      621.36      598.01      7.37 o 
  -6  -1   2      329.58      338.89      3.74 o 
  -5  -1   2       90.09       96.20      1.26 o 
  -4  -1   2       29.37       31.44      0.55 o 
  -3  -1   2     5909.55     5998.71     56.67 o 
  -2  -1   2       40.15       49.69      0.64 o 
  -1  -1   2       82.70      109.77      1.06 o 
   0  -1   2      971.38     1041.81      7.58 o 
   1  -1   2     2665.73     2798.04     24.94 o 
   2  -1   2      991.83     1035.86     21.05 o 
   3  -1   2     4533.41     4830.61     48.12 o 
   4  -1   2      232.88      206.65      2.51 o 
   5  -1   2       70.61       57.25      0.99 o 
   6  -1   2        5.81        2.32      0.41 o 
   7  -1   2       15.04       15.44      0.92 o 
   8  -1   2       20.30       20.26      1.71 o 
   9  -1   2        3.50        3.39      0.83 o 
  10  -1   2        8.71       10.48      1.52 o 
 -11   0   2        8.00        6.32      1.30 o 
 -10   0   2        0.23        1.02      1.08 o 
  -9   0   2       19.56       24.76      1.40 o 
  -8   0   2       22.89       22.60      0.98 o 
  -7   0   2        1.10        0.88      0.31 o 
  -6   0   2       62.10       59.56      0.97 o 
  -5   0   2      106.33       85.63      1.10 o 
  -4   0   2      240.12      263.52      2.71 o 
  -3   0   2      542.14      545.52      5.61 o 
  -2   0   2       18.71       13.92      0.28 o 
  -1   0   2     9143.02     8903.31     79.02 o 
   0   0   2     1381.95     1410.99     13.81 o 
   1   0   2      748.85      790.97      6.73 o 
   2   0   2      394.60      417.97      4.26 o 
   3   0   2     1797.43     1940.90     20.67 o 
   4   0   2       28.47       29.47      0.56 o 
   5   0   2     1101.99     1103.77     14.37 o 
   6   0   2      430.85      429.71      5.01 o 
   7   0   2       49.31       51.87      1.42 o 
   8   0   2       81.85       82.15      2.39 o 
   9   0   2        5.16        6.28      0.97 o 
  10   0   2       41.69       41.67      2.06 o 
 -11   1   2        2.90        1.94      1.97 o 
 -10   1   2       24.37       31.13      2.11 o 
  -9   1   2       65.57       70.04      2.13 o 
  -8   1   2        8.25        8.52      0.68 o 
  -7   1   2      149.00      144.49      2.07 o 
  -6   1   2       14.23       13.94      0.55 o 
  -5   1   2      116.04      138.94      1.73 o 
  -4   1   2      478.36      511.46      5.34 o 
  -3   1   2      952.92      943.22      8.53 o 
  -2   1   2        1.23        0.92      0.17 o 
  -1   1   2     3960.81     4209.97     39.84 o 
   0   1   2      285.63      255.29      3.28 o 
   1   1   2        5.20        6.74      0.26 o 
   2   1   2      514.91      544.20      9.95 o 
   3   1   2      800.35      823.86      9.58 o 
   4   1   2      303.43      309.62      3.57 o 
   5   1   2      189.80      177.56      2.45 o 
   6   1   2      311.66      310.46      4.08 o 
   7   1   2       14.93       13.93      0.80 o 
   8   1   2        0.13       -0.50      0.50 o 
   9   1   2       19.26       17.28      1.29 o 
  10   1   2        0.24       -0.71      0.71 o 
 -11   2   2        5.01        4.86      1.35 o 
 -10   2   2        0.18       -0.85      0.85 o 
  -9   2   2        2.44        4.06      0.61 o 
  -8   2   2       34.93       30.97      1.13 o 
  -7   2   2      576.01      585.47      7.40 o 
  -6   2   2      164.72      164.55      2.40 o 
  -5   2   2       63.23       58.53      0.97 o 
  -4   2   2       93.99      104.93      1.46 o 
  -3   2   2       12.17       12.43      0.38 o 
  -2   2   2       25.92       25.79      0.42 o 
   0   2   2      497.16      512.62      5.16 o 
   1   2   2      331.01      295.07      7.88 o 
   2   2   2       55.80       46.08      0.97 o 
   3   2   2       46.11       41.21      0.87 o 
   4   2   2      237.99      228.17      2.88 o 
   5   2   2       34.51       29.58      0.69 o 
   6   2   2       58.61       65.53      1.22 o 
   7   2   2       16.78       17.42      0.80 o 
   8   2   2        1.95        2.35      0.55 o 
   9   2   2        2.64        3.70      0.82 o 
 -11   3   2        1.46        0.89      1.40 o 
 -10   3   2       10.01       12.33      1.28 o 
  -9   3   2       18.01       17.67      1.25 o 
  -8   3   2       56.73       57.56      1.58 o 
  -7   3   2       90.39       89.12      2.83 o 
  -6   3   2       60.94       60.12      1.15 o 
  -5   3   2      265.81      286.11      3.51 o 
  -4   3   2      291.40      336.15      4.65 o 
  -3   3   2       16.84       11.10      0.47 o 
  -2   3   2       13.37       14.14      0.35 o 
  -1   3   2     3617.30     3670.24     39.30 o 
   0   3   2      351.01      430.46      5.81 o 
   1   3   2       81.86       72.59      2.23 o 
   2   3   2      140.32      146.20      3.30 o 
   3   3   2      249.98      281.09      4.96 o 
   4   3   2        9.73        9.21      0.29 o 
   5   3   2      618.69      597.65      7.19 o 
   6   3   2      318.58      313.88      4.05 o 
   7   3   2        0.58        0.08      0.35 o 
   8   3   2       98.40      107.64      2.36 o 
   9   3   2       14.23       14.79      1.21 o 
 -10   4   2        9.06        7.88      1.30 o 
  -9   4   2        0.45       -0.08      1.01 o 
  -8   4   2        1.31        1.59      0.65 o 
  -7   4   2      137.18      142.87      3.40 o 
  -6   4   2       21.01       22.74      0.93 o 
  -5   4   2       90.74      103.43      1.59 o 
  -4   4   2        2.97        5.64      0.36 o 
  -3   4   2       14.11       19.13      0.51 o 
  -2   4   2      872.25      862.82      8.77 o 
  -1   4   2      960.19      983.80     12.29 o 
   0   4   2       66.03       72.17      0.92 o 
   1   4   2      297.25      315.40      5.40 o 
   2   4   2       35.44       37.94      2.29 o 
   3   4   2        1.82        1.35      0.24 o 
   4   4   2      278.34      260.50      3.19 o 
   5   4   2       45.84       43.67      0.80 o 
   6   4   2       85.78       92.09      1.47 o 
   7   4   2       42.57       45.60      1.34 o 
   8   4   2        4.27        8.59      0.86 o 
   9   4   2        5.11        6.72      1.61 o 
 -10   5   2        0.85        0.15      0.94 o 
  -9   5   2        1.61        0.19      0.83 o 
  -8   5   2        0.30       -0.73      0.76 o 
  -7   5   2       27.82       30.06      1.36 o 
  -6   5   2       54.05       57.47      1.28 o 
  -5   5   2      263.44      262.35      3.57 o 
  -4   5   2       26.56       28.79      0.85 o 
  -3   5   2        0.07       -0.01      0.17 o 
  -2   5   2        6.05        5.31      0.37 o 
  -1   5   2       12.17       18.50      0.45 o 
   0   5   2       35.69       31.48      0.77 o 
   1   5   2        8.47        7.15      1.20 o 
   2   5   2      166.39      155.49      3.60 o 
   3   5   2       72.88       69.01      3.57 o 
   4   5   2      266.44      255.65      5.74 o 
   5   5   2        3.47        3.52      0.27 o 
   6   5   2       10.71        9.98      0.50 o 
   7   5   2       11.98       13.22      0.74 o 
   8   5   2       27.65       28.66      1.38 o 
 -10   6   2        1.42        3.16      1.16 o 
  -9   6   2        0.03       -0.58      0.85 o 
  -8   6   2        0.99        1.88      0.94 o 
  -7   6   2       16.19       17.87      1.13 o 
  -6   6   2        0.04       -0.22      0.35 o 
  -5   6   2      110.33      109.27      2.06 o 
  -4   6   2       13.87       12.65      0.58 o 
  -3   6   2       77.19       73.71      1.31 o 
  -2   6   2       15.13       14.00      0.49 o 
  -1   6   2       11.68        9.08      0.43 o 
   0   6   2       16.18       15.47      0.47 o 
   1   6   2      129.81      123.38      1.48 o 
   2   6   2      109.74      105.34      2.06 o 
   3   6   2        0.20        0.51      1.02 o 
   4   6   2       20.18       16.68      2.29 o 
   5   6   2        0.15        0.00      0.16 o 
   6   6   2       15.08       14.87      0.55 o 
   7   6   2        2.32        1.67      0.38 o 
  -9   7   2        1.12        1.79      1.07 o 
  -8   7   2        8.00        7.75      1.31 o 
  -7   7   2       23.41       26.91      1.56 o 
  -6   7   2        2.29        1.99      0.62 o 
  -5   7   2        0.00        0.21      0.36 o 
  -4   7   2       17.64       17.58      0.79 o 
  -3   7   2       46.31       46.82      1.04 o 
  -2   7   2       52.05       48.47      1.10 o 
  -1   7   2       88.66       86.26      1.50 o 
   0   7   2       32.21       31.11      0.73 o 
   1   7   2       35.25       29.26      0.61 o 
   2   7   2       38.74       44.14      1.52 o 
   3   7   2        0.04       -1.02      1.02 o 
   4   7   2       59.73       64.17      4.07 o 
   5   7   2        7.73       10.44      2.16 o 
   6   7   2        3.92        5.56      0.53 o 
   7   7   2        8.32        7.47      0.69 o 
  -9   8   2        2.05        2.56      1.10 o 
  -8   8   2        7.92        8.73      1.85 o 
  -7   8   2        8.19        7.22      0.93 o 
  -6   8   2        2.88        1.53      0.60 o 
  -5   8   2        0.16       -0.12      0.41 o 
  -4   8   2       56.15       56.34      1.37 o 
  -3   8   2       35.73       34.50      1.21 o 
  -2   8   2        2.40        2.16      0.45 o 
  -1   8   2        8.76        9.92      0.53 o 
   0   8   2       17.42       14.76      0.64 o 
   1   8   2       33.30       28.29      0.99 o 
   2   8   2        3.46        2.31      0.23 o 
   4   8   2        5.84        8.40      2.04 o 
   5   8   2       11.65       11.97      2.42 o 
   6   8   2        1.90        0.81      0.43 o 
  -8   9   2        4.82        2.46      1.13 o 
  -7   9   2        2.59        3.13      0.80 o 
  -6   9   2        1.61        0.64      0.66 o 
  -5   9   2       24.24       21.36      1.22 o 
  -4   9   2        1.29        1.32      0.55 o 
  -3   9   2        0.26        1.14      0.50 o 
  -2   9   2        4.05        5.03      0.59 o 
  -1   9   2       13.02       11.91      0.70 o 
   0   9   2        7.56        6.29      0.50 o 
   1   9   2        0.06        0.49      0.27 o 
   2   9   2        0.02        0.00      0.20 o 
   3   9   2        3.27        3.84      0.29 o 
  -7  10   2        8.58        8.84      1.47 o 
  -6  10   2        1.85        1.94      0.88 o 
  -5  10   2        0.00        0.49      0.64 o 
  -4  10   2        7.26        6.78      0.80 o 
  -3  10   2        0.18       -0.20      0.47 o 
  -2  10   2       26.76       22.42      1.08 o 
  -1  10   2        3.33        4.33      0.52 o 
   0  10   2        0.00       -0.35      0.35 o 
   1  10   2        4.71        3.96      0.54 o 
   2  10   2        0.18       -0.14      0.31 o 
   3  10   2        1.80        0.86      0.35 o 
  -6  11   2        0.16        0.23      1.03 o 
  -5  11   2        6.96        6.91      0.95 o 
  -4  11   2        0.29       -0.38      0.59 o 
  -3  11   2        8.13        8.94      0.89 o 
  -2  11   2       20.48       20.04      1.12 o 
  -1  11   2        0.02       -0.14      0.46 o 
   0  11   2        0.05        0.15      0.49 o 
   1  11   2        0.02       -0.38      0.41 o 
   2  11   2       16.24       16.18      0.92 o 
  -2  12   2        3.36        5.75      0.90 o 
  -2 -12   3        0.83        0.84      0.76 o 
  -1 -12   3        0.24        0.87      0.50 o 
   0 -12   3        0.42        0.19      0.50 o 
   1 -12   3        1.17        0.24      0.57 o 
   2 -12   3        1.74        1.44      0.69 o 
   3 -12   3        8.72        6.70      0.87 o 
   4 -12   3        3.57        3.70      1.77 o 
  -4 -11   3        2.91        3.66      0.63 o 
  -3 -11   3        0.55        0.99      0.46 o 
  -2 -11   3       29.87       28.29      1.27 o 
  -1 -11   3       15.76       15.74      0.90 o 
   0 -11   3        3.18        2.31      0.55 o 
   1 -11   3       12.06       10.83      0.84 o 
   2 -11   3        2.96        3.62      0.66 o 
   3 -11   3       21.01       21.35      1.27 o 
   4 -11   3       72.50       76.90      2.59 o 
   5 -11   3        7.27        8.58      1.43 o 
   6 -11   3        0.01       -1.27      1.66 o 
  -5 -10   3       31.38       31.74      1.30 o 
  -4 -10   3        1.99        1.00      0.35 o 
  -3 -10   3       22.13       21.51      0.87 o 
  -2 -10   3      220.35      222.21      3.77 o 
  -1 -10   3        0.05       -0.38      0.38 o 
   0 -10   3      105.53      103.03      2.21 o 
   1 -10   3        0.99        1.17      0.49 o 
   2 -10   3        0.68        0.15      0.47 o 
   3 -10   3        6.85        7.59      0.82 o 
   4 -10   3       11.70       11.75      1.06 o 
   5 -10   3        0.80        1.21      0.54 o 
   6 -10   3        3.83        4.33      0.91 o 
   7 -10   3        6.34        8.79      1.53 o 
  -6  -9   3        6.89        6.70      0.50 o 
  -5  -9   3        5.90        6.94      0.56 o 
  -4  -9   3        6.33        5.92      0.48 o 
  -3  -9   3       17.01       17.10      0.88 o 
  -2  -9   3       31.43       34.41      0.93 o 
  -1  -9   3      208.51      201.20      3.31 o 
   0  -9   3        3.48        1.59      0.41 o 
   1  -9   3       16.44       18.33      1.34 o 
   2  -9   3       19.58       19.35      1.00 o 
   3  -9   3      131.28      148.57      2.63 o 
   4  -9   3      179.87      183.67      3.04 o 
   5  -9   3       63.12       61.67      1.85 o 
   6  -9   3       13.68       14.80      1.31 o 
   7  -9   3        4.30        5.08      1.28 o 
   8  -9   3        0.63        1.78      1.19 o 
  -7  -8   3        1.94        4.97      0.95 o 
  -6  -8   3       29.73       29.73      0.90 o 
  -5  -8   3        9.56        8.55      0.51 o 
  -4  -8   3       71.70       66.00      1.12 o 
  -3  -8   3      179.45      178.46      2.41 o 
  -2  -8   3       49.11       49.27      0.96 o 
  -1  -8   3        8.35        7.66      0.44 o 
   0  -8   3        6.81        5.23      0.40 o 
   1  -8   3       13.14       14.89      0.63 o 
   2  -8   3       51.38       54.22      1.13 o 
   3  -8   3       43.38       49.27      1.14 o 
   4  -8   3       20.69       17.73      0.89 o 
   5  -8   3       86.16       78.04      3.44 o 
   6  -8   3       49.86       53.44      1.99 o 
   7  -8   3        3.45        4.35      1.16 o 
   8  -8   3        1.91        0.23      1.15 o 
  -8  -7   3        0.57        1.06      0.58 o 
  -7  -7   3        1.71        1.21      0.54 o 
  -6  -7   3       13.59       10.31      0.84 o 
  -5  -7   3       20.37       23.12      0.75 o 
  -4  -7   3      142.72      137.11      1.89 o 
  -3  -7   3      224.16      211.43      2.75 o 
  -2  -7   3       12.04       13.11      0.48 o 
  -1  -7   3        4.81        4.59      0.32 o 
   0  -7   3      260.26      270.28      3.53 o 
   1  -7   3      151.06      152.76      2.02 o 
   2  -7   3       27.95       31.51      0.77 o 
   3  -7   3       20.11       14.94      0.60 o 
   4  -7   3      209.72      211.34      4.70 o 
   5  -7   3        9.24        8.00      0.74 o 
   6  -7   3       52.10       47.55      3.28 o 
   7  -7   3       13.10       11.39      1.59 o 
   8  -7   3        0.23        1.80      1.08 o 
   9  -7   3        0.36       -0.71      2.16 o 
  -9  -6   3        3.91        4.93      0.85 o 
  -8  -6   3        0.67        1.20      0.76 o 
  -7  -6   3        0.07       -0.30      0.30 o 
  -6  -6   3       42.40       36.62      1.02 o 
  -5  -6   3        6.63        6.29      0.40 o 
  -4  -6   3     1052.63     1004.79     12.94 o 
  -3  -6   3       32.11       32.54      0.66 o 
  -2  -6   3       26.12       27.15      0.59 o 
  -1  -6   3      137.50      119.00      1.68 o 
   0  -6   3     1493.72     1566.03     15.78 o 
   1  -6   3      444.65      484.42      5.15 o 
   2  -6   3       98.86      109.12      1.37 o 
   3  -6   3       18.61       17.52      0.66 o 
   4  -6   3       18.59       19.00      0.71 o 
   5  -6   3      204.58      208.90      3.90 o 
   6  -6   3        0.35        0.60      0.51 o 
   7  -6   3       17.76       12.84      1.46 o 
   8  -6   3        2.68        2.12      0.94 o 
   9  -6   3        3.24        3.72      1.12 o 
  -9  -5   3        0.55        0.30      0.53 o 
  -8  -5   3       11.63        8.21      0.70 o 
  -7  -5   3       13.24       14.77      0.84 o 
  -6  -5   3       14.89       16.51      0.58 o 
  -5  -5   3       50.37       53.57      1.19 o 
  -4  -5   3      163.57      159.18      2.58 o 
  -3  -5   3      104.38      110.56      1.66 o 
  -2  -5   3      105.32      100.99      1.41 o 
  -1  -5   3       11.99       12.51      0.29 o 
   0  -5   3      614.49      632.33      6.52 o 
   1  -5   3      755.17      826.92      8.00 o 
   2  -5   3        1.45        1.36      0.25 o 
   3  -5   3      177.23      178.63      2.20 o 
   4  -5   3       11.21       11.13      0.50 o 
   5  -5   3      314.20      312.41      3.96 o 
   6  -5   3      101.29       95.66      2.20 o 
   7  -5   3       36.09       31.78      1.33 o 
   8  -5   3        1.21        1.27      0.73 o 
   9  -5   3       27.48       27.75      2.06 o 
 -10  -4   3       26.28       38.95      1.79 o 
  -9  -4   3        6.86        8.07      0.91 o 
  -8  -4   3       16.18       16.37      0.90 o 
  -7  -4   3       83.46       78.59      1.56 o 
  -6  -4   3       24.28       14.71      0.61 o 
  -5  -4   3      383.89      358.50      4.49 o 
  -4  -4   3       48.02       36.59      0.84 o 
  -3  -4   3      106.66      103.02      1.55 o 
  -2  -4   3        1.00        2.20      0.20 o 
  -1  -4   3      263.89      269.23      2.70 o 
   0  -4   3      130.79      162.39      1.65 o 
   1  -4   3       33.84       31.17      0.51 o 
   2  -4   3      100.53      120.00      1.52 o 
   3  -4   3       51.88       53.67      0.89 o 
   4  -4   3       15.30       14.50      0.85 o 
   5  -4   3        2.71        1.61      0.35 o 
   6  -4   3        4.67        3.76      0.68 o 
   7  -4   3       60.17       55.83      1.64 o 
   8  -4   3       40.89       46.88      2.08 o 
   9  -4   3       27.85       26.17      2.02 o 
  10  -4   3        0.48        0.06      0.99 o 
 -10  -3   3        5.43        6.97      1.24 o 
  -9  -3   3       18.23       18.41      1.27 o 
  -8  -3   3      119.87      100.18      2.17 o 
  -7  -3   3       11.42       10.67      0.82 o 
  -6  -3   3        6.01        2.91      0.33 o 
  -5  -3   3      108.29       99.73      1.52 o 
  -4  -3   3      272.17      315.46      3.62 o 
  -3  -3   3       23.32       30.86      0.62 o 
  -2  -3   3      688.89      697.46      7.11 o 
  -1  -3   3     1062.85     1030.39      9.28 o 
   0  -3   3      257.94      211.92      2.18 o 
   1  -3   3       20.42       18.76      0.35 o 
   2  -3   3     2317.04     2594.09     25.93 o 
   3  -3   3      367.80      401.16      4.34 o 
   4  -3   3      329.10      355.12      3.94 o 
   5  -3   3      444.76      463.11      6.41 o 
   6  -3   3       84.31       87.21      1.96 o 
   7  -3   3        3.42        1.25      0.56 o 
   8  -3   3       39.85       44.96      1.75 o 
   9  -3   3        0.73        2.48      0.99 o 
  10  -3   3        3.57        2.99      0.95 o 
 -10  -2   3        8.89       13.90      1.22 o 
  -9  -2   3        2.07        1.92      0.68 o 
  -8  -2   3       86.70       81.75      1.91 o 
  -7  -2   3        1.49        3.61      0.43 o 
  -6  -2   3       94.67       96.06      1.39 o 
  -5  -2   3        6.80        7.12      0.37 o 
  -4  -2   3      518.78      615.29      6.35 o 
  -3  -2   3       77.58       93.58      1.20 o 
  -2  -2   3        3.22        2.04      0.14 o 
  -1  -2   3      606.29      603.83      5.81 o 
   0  -2   3      343.21      327.75      4.10 o 
   1  -2   3     6144.63     6275.33     56.38 o 
   2  -2   3       12.81       10.84      0.35 o 
   3  -2   3      576.72      759.27      8.36 o 
   4  -2   3       79.00       82.96      1.39 o 
   5  -2   3      159.00      171.77      2.12 o 
   6  -2   3      301.94      284.41      4.30 o 
   7  -2   3       38.29       30.88      1.29 o 
   8  -2   3       13.55       10.68      1.17 o 
   9  -2   3       23.80       29.05      3.19 o 
  10  -2   3        0.02        1.75      0.90 o 
 -11  -1   3        0.25       -0.64      0.90 o 
 -10  -1   3        2.00        1.03      0.67 o 
  -9  -1   3       56.24       55.27      1.91 o 
  -8  -1   3       34.90       33.67      1.82 o 
  -7  -1   3        0.47       -0.34      0.34 o 
  -6  -1   3      182.50      167.39      2.05 o 
  -5  -1   3      192.97      203.32      2.33 o 
  -4  -1   3     1591.55     1706.27     16.16 o 
  -3  -1   3      238.89      281.41      2.99 o 
  -2  -1   3     1681.96     1740.34     21.90 o 
  -1  -1   3        4.51        5.81      0.37 o 
   0  -1   3       63.98       66.42      0.74 o 
   1  -1   3     7582.97     7837.41     73.88 o 
   2  -1   3       44.55       35.62      0.56 o 
   3  -1   3       49.36       46.45      0.74 o 
   4  -1   3       26.01       27.58      0.67 o 
   5  -1   3      218.13      219.37      2.75 o 
   6  -1   3       23.93       22.64      0.71 o 
   7  -1   3        1.75        0.34      0.58 o 
   8  -1   3       47.17       44.98      3.25 o 
   9  -1   3        0.32        1.31      0.73 o 
  10  -1   3       58.67       69.48      2.99 o 
 -11   0   3        1.75        2.10      1.07 o 
 -10   0   3       27.44       31.83      3.44 o 
  -9   0   3       16.42       15.21      1.13 o 
  -8   0   3      121.49      125.22      2.46 o 
  -7   0   3      229.10      218.59      2.84 o 
  -6   0   3      241.13      243.55      2.66 o 
  -5   0   3       40.78       50.70      0.78 o 
  -4   0   3      373.34      454.17      4.79 o 
  -3   0   3      383.59      406.92      4.25 o 
  -2   0   3       43.79       42.00      0.64 o 
  -1   0   3       98.38       86.12      1.00 o 
   0   0   3    11064.32    10499.06    104.63 o 
   1   0   3      216.56      250.83      2.36 o 
   2   0   3      708.05      754.59      7.76 o 
   3   0   3      199.50      277.82      3.18 o 
   4   0   3       37.67       34.10      0.63 o 
   5   0   3      557.38      575.14      6.42 o 
   6   0   3       45.53       37.58      1.13 o 
   7   0   3       15.84       20.49      1.40 o 
   8   0   3        0.90        2.04      0.71 o 
   9   0   3       27.19       29.41      2.61 o 
 -11   1   3        0.11       -0.76      1.78 o 
 -10   1   3       48.44       60.98      3.12 o 
  -9   1   3        1.48        1.10      0.50 o 
  -8   1   3       39.32       38.27      1.25 o 
  -7   1   3       32.14       32.14      1.14 o 
  -6   1   3        2.02        2.87      0.33 o 
  -5   1   3      662.07      645.32      7.80 o 
  -4   1   3      137.17      147.05      1.75 o 
  -3   1   3      181.98      192.58      2.31 o 
  -2   1   3        1.49        1.92      0.17 o 
  -1   1   3     6010.30     6197.34     71.74 o 
   0   1   3       91.01       91.83      1.16 o 
   1   1   3      540.06      554.39      5.97 o 
   2   1   3      453.00      439.88      4.98 o 
   3   1   3     1092.71     1162.51     14.71 o 
   4   1   3      298.82      302.62      4.12 o 
   5   1   3      304.79      282.36      3.69 o 
   6   1   3       11.98       12.08      0.70 o 
   7   1   3       93.36       87.53      2.00 o 
   8   1   3        5.43        5.67      0.86 o 
   9   1   3        0.02       -0.65      0.65 o 
 -11   2   3        0.03       -1.21      1.21 o 
 -10   2   3        0.51        0.19      1.15 o 
  -9   2   3       51.57       48.61      1.83 o 
  -8   2   3       94.44       99.05      2.35 o 
  -7   2   3       73.23       74.66      1.48 o 
  -6   2   3       37.47       40.25      0.76 o 
  -5   2   3       86.06       88.75      1.25 o 
  -4   2   3      152.15      131.07      1.61 o 
  -3   2   3      432.72      505.60      5.65 o 
  -2   2   3     1378.00     1497.03     16.01 o 
  -1   2   3     3389.56     3551.33     33.59 o 
   0   2   3      322.96      355.33      4.73 o 
   1   2   3     1927.88     2070.31     22.01 o 
   2   2   3        4.19        4.82      0.17 o 
   3   2   3      134.38      134.87      1.74 o 
   4   2   3       24.48       28.41      0.62 o 
   5   2   3       64.68       66.62      1.37 o 
   6   2   3      124.46      122.99      1.93 o 
   7   2   3       68.63       65.31      1.63 o 
   8   2   3        0.55        0.65      0.47 o 
   9   2   3        0.89        1.62      0.73 o 
 -11   3   3       12.04       14.26      2.42 o 
 -10   3   3        2.31        3.00      0.82 o 
  -9   3   3        8.46        5.99      0.89 o 
  -8   3   3      315.17      310.29      6.39 o 
  -7   3   3       18.64       20.29      0.76 o 
  -6   3   3       76.90       72.58      1.30 o 
  -5   3   3       54.10       56.64      1.06 o 
  -4   3   3      173.53      204.93      2.57 o 
  -3   3   3     1361.76     1409.43     13.41 o 
  -2   3   3      128.04      122.98      1.45 o 
  -1   3   3      797.68      786.11      7.97 o 
   0   3   3       59.09       43.13      0.61 o 
   1   3   3       30.71       19.32      0.31 o 
   2   3   3       79.03       78.36      1.60 o 
   3   3   3      216.76      212.64      2.42 o 
   4   3   3       61.59       60.48      0.98 o 
   5   3   3       74.28       73.70      1.24 o 
   6   3   3       64.98       64.12      1.20 o 
   7   3   3       20.92       19.39      0.91 o 
   8   3   3        2.07        2.98      0.55 o 
   9   3   3        0.07       -0.60      0.60 o 
 -10   4   3        3.88        6.02      1.59 o 
  -9   4   3        1.53        2.21      0.78 o 
  -8   4   3       14.23       12.53      1.15 o 
  -7   4   3        0.68        0.75      0.44 o 
  -6   4   3        4.67        4.42      0.51 o 
  -5   4   3      226.28      214.44      2.99 o 
  -4   4   3      149.68      145.49      2.12 o 
  -3   4   3      165.21      138.34      1.81 o 
  -2   4   3        9.70       13.67      0.44 o 
  -1   4   3     4418.02     4481.61     51.62 o 
   0   4   3       94.82      103.72      1.69 o 
   1   4   3        3.28        5.07      0.21 o 
   2   4   3       20.68       18.77      0.70 o 
   3   4   3       92.06       94.14      1.89 o 
   4   4   3       99.27      101.26      1.39 o 
   5   4   3       46.89       44.74      0.84 o 
   6   4   3      153.56      148.18      2.14 o 
   7   4   3       20.85       23.70      1.17 o 
   8   4   3        0.22       -0.35      0.54 o 
 -10   5   3        6.95        6.91      1.35 o 
  -9   5   3        1.25        1.56      0.94 o 
  -8   5   3       36.07       34.81      2.02 o 
  -7   5   3       50.22       52.22      1.60 o 
  -6   5   3       10.80       12.35      1.24 o 
  -5   5   3       65.98       70.97      1.54 o 
  -4   5   3       75.78       79.72      1.38 o 
  -3   5   3       89.45       83.92      1.39 o 
  -2   5   3      158.84      148.41      2.03 o 
  -1   5   3      389.29      397.33      5.27 o 
   0   5   3        4.98        8.23      0.36 o 
   1   5   3       55.84       66.03      1.19 o 
   2   5   3      112.43      105.03      2.68 o 
   3   5   3       48.22       42.96      2.18 o 
   4   5   3       56.57       46.86      0.80 o 
   5   5   3      414.79      395.74      5.37 o 
   6   5   3        0.06        0.16      0.27 o 
   7   5   3       11.69       12.60      0.86 o 
   8   5   3       17.02       16.58      1.07 o 
 -10   6   3        2.59        3.63      1.17 o 
  -9   6   3        8.46        9.39      1.28 o 
  -8   6   3       53.06       50.65      3.57 o 
  -7   6   3       14.76       15.47      1.07 o 
  -6   6   3       16.28       14.48      1.03 o 
  -5   6   3       50.81       48.36      1.26 o 
  -4   6   3        0.04        0.22      0.31 o 
  -3   6   3       33.78       39.78      0.89 o 
  -2   6   3       13.12       14.69      0.36 o 
  -1   6   3        5.38        5.99      0.37 o 
   0   6   3      237.28      233.84      3.79 o 
   1   6   3        3.56        4.38      0.28 o 
   2   6   3        2.59        4.37      0.57 o 
   3   6   3       96.68       98.17      4.71 o 
   4   6   3        7.16        6.49      0.60 o 
   5   6   3        3.97        4.12      0.27 o 
   6   6   3       40.45       39.70      0.82 o 
   7   6   3       11.71       12.79      0.63 o 
  -9   7   3        2.03        1.85      1.12 o 
  -8   7   3       18.36       15.59      1.65 o 
  -7   7   3       17.94       17.01      1.34 o 
  -6   7   3        0.29        0.08      0.44 o 
  -5   7   3       46.56       50.45      1.31 o 
  -4   7   3      115.50      118.83      2.15 o 
  -3   7   3       29.77       30.40      0.87 o 
  -2   7   3        1.18        1.67      0.34 o 
  -1   7   3       18.04       18.67      0.66 o 
   0   7   3        0.12        0.38      0.21 o 
   1   7   3      187.28      202.26      3.13 o 
   2   7   3      185.42      161.05      2.70 o 
   3   7   3        0.27       -1.15      1.15 o 
   4   7   3       34.40       33.23      3.31 o 
   5   7   3       60.45       61.57      3.44 o 
   6   7   3        9.21       10.03      0.45 o 
  -9   8   3        5.43        4.14      1.25 o 
  -8   8   3        1.63        0.21      0.85 o 
  -7   8   3        0.12        0.59      0.69 o 
  -6   8   3        1.99        1.99      0.62 o 
  -5   8   3       31.23       29.97      1.13 o 
  -4   8   3       23.89       21.42      1.08 o 
  -3   8   3        1.53        1.39      0.47 o 
  -2   8   3        3.63        3.37      0.46 o 
  -1   8   3       19.97       17.45      0.88 o 
   0   8   3        6.78        6.77      0.42 o 
   1   8   3       71.45       68.98      1.33 o 
   2   8   3       29.14       24.93      0.97 o 
   3   8   3        0.42        0.51      1.53 o 
   4   8   3        5.02        6.37      2.04 o 
   5   8   3        1.45        2.29      1.66 o 
  -8   9   3        1.63        2.79      1.15 o 
  -7   9   3        0.62       -0.16      0.71 o 
  -6   9   3        1.67        1.42      0.76 o 
  -5   9   3        6.84        7.08      0.81 o 
  -4   9   3        1.74        1.68      0.59 o 
  -3   9   3        1.44        1.02      0.49 o 
  -2   9   3        1.64        2.50      0.49 o 
  -1   9   3        2.58        1.87      0.53 o 
   0   9   3        0.39        0.86      0.32 o 
   1   9   3       26.17       24.74      0.78 o 
   2   9   3        6.71        7.68      0.49 o 
   3   9   3        2.37        2.65      0.36 o 
  -7  10   3        1.48        1.72      2.04 o 
  -6  10   3        0.10       -0.28      0.73 o 
  -5  10   3        9.64        7.67      0.89 o 
  -4  10   3        4.00        3.45      0.71 o 
  -3  10   3        5.85        5.68      0.70 o 
  -2  10   3        6.88        6.83      0.68 o 
  -1  10   3        1.59        2.07      0.46 o 
   0  10   3        1.69        2.04      0.51 o 
   1  10   3        0.51        0.55      0.37 o 
   2  10   3        8.14       10.40      0.72 o 
   3  10   3        0.58        0.47      0.26 o 
  -5  11   3        5.08        4.37      0.84 o 
  -4  11   3        0.23       -0.10      0.62 o 
  -3  11   3       26.02       27.05      1.35 o 
  -2  11   3        1.71        2.71      0.77 o 
  -1  11   3        2.13        2.05      0.64 o 
   0  11   3        0.98        0.63      0.54 o 
   1  11   3        0.00        1.09      0.58 o 
  -2 -12   4        0.36        0.51      0.63 o 
  -1 -12   4        0.63        0.91      0.55 o 
   0 -12   4       11.63       11.38      0.91 o 
   1 -12   4       16.12       18.30      1.16 o 
   2 -12   4       11.19       11.45      1.03 o 
   3 -12   4        5.93        5.09      0.84 o 
   4 -12   4        9.82       10.33      1.29 o 
  -4 -11   4       13.72       15.88      0.95 o 
  -3 -11   4        3.13        4.45      0.66 o 
  -2 -11   4       14.13       13.24      0.84 o 
  -1 -11   4        3.34        2.96      0.79 o 
   0 -11   4        3.48        4.17      0.64 o 
   1 -11   4        0.02        0.15      0.49 o 
   2 -11   4       35.61       34.88      1.49 o 
   3 -11   4       33.73       34.93      1.56 o 
   4 -11   4        8.06        8.39      1.10 o 
   5 -11   4        0.11       -0.94      0.94 o 
   6 -11   4       18.26       18.34      2.93 o 
  -6 -10   4        3.65        3.87      0.73 o 
  -5 -10   4        0.02        0.38      0.54 o 
  -4 -10   4        0.00        0.23      0.39 o 
  -3 -10   4      158.90      159.68      2.89 o 
  -2 -10   4        3.88        3.41      0.70 o 
  -1 -10   4        0.55        0.00      0.42 o 
   0 -10   4       15.58       13.12      0.84 o 
   1 -10   4        9.12        9.93      0.81 o 
   2 -10   4        0.47       -0.01      0.50 o 
   3 -10   4       33.21       36.75      1.48 o 
   4 -10   4        2.78        3.01      0.65 o 
   5 -10   4       29.14       29.32      1.34 o 
   6 -10   4        3.02        1.57      0.77 o 
   7 -10   4        7.72        8.96      1.56 o 
  -7  -9   4       27.06       30.52      1.17 o 
  -6  -9   4        1.00        2.84      0.49 o 
  -5  -9   4        1.85        0.97      0.41 o 
  -4  -9   4       15.48       16.95      0.77 o 
  -3  -9   4      144.75      141.40      2.32 o 
  -2  -9   4      213.13      208.21      3.20 o 
  -1  -9   4      180.45      186.14      2.95 o 
   0  -9   4        0.07       -0.34      0.34 o 
   1  -9   4       10.65       10.97      0.79 o 
   2  -9   4       59.01       61.49      1.44 o 
   3  -9   4        6.72       10.19      0.75 o 
   4  -9   4      215.03      228.94      3.42 o 
   5  -9   4       16.01       19.09      1.16 o 
   6  -9   4        3.30        2.61      2.04 o 
   7  -9   4        1.74        2.12      1.07 o 
  -8  -8   4        0.28        0.17      0.58 o 
  -7  -8   4       15.20       13.70      1.08 o 
  -6  -8   4       43.13       37.95      1.09 o 
  -5  -8   4       54.01       50.39      1.24 o 
  -4  -8   4       10.04        8.74      0.45 o 
  -3  -8   4      251.67      241.82      3.20 o 
  -2  -8   4      532.24      521.44      6.42 o 
  -1  -8   4        0.79        0.49      0.34 o 
   0  -8   4       36.23       34.49      0.98 o 
   1  -8   4        0.12       -0.09      0.26 o 
   2  -8   4       46.83       40.80      1.12 o 
   3  -8   4       70.60       69.84      1.59 o 
   4  -8   4      312.69      303.07      4.22 o 
   5  -8   4        0.01        0.78      0.54 o 
   6  -8   4        1.35        0.56      0.89 o 
   7  -8   4        0.90        0.50      1.21 o 
   8  -8   4       10.84       10.93      1.62 o 
  -8  -7   4      153.56      171.98      4.41 o 
  -7  -7   4       28.76       27.62      1.39 o 
  -6  -7   4        0.20        0.51      0.32 o 
  -5  -7   4        8.77        8.16      0.54 o 
  -4  -7   4      223.80      211.98      2.82 o 
  -3  -7   4      178.89      181.80      2.48 o 
  -2  -7   4        4.86        4.50      0.34 o 
  -1  -7   4      138.21      134.84      1.97 o 
   0  -7   4       57.35       58.68      0.93 o 
   1  -7   4       22.73       22.41      0.59 o 
   2  -7   4       69.49       69.08      1.21 o 
   3  -7   4        0.07       -0.09      0.28 o 
   4  -7   4      156.43      160.38      2.79 o 
   5  -7   4        1.22        0.47      0.50 o 
   6  -7   4       74.05       71.14      2.84 o 
   7  -7   4        4.85        5.65      1.17 o 
   8  -7   4        0.02        0.05      0.94 o 
  -9  -6   4       58.48       63.16      2.43 o 
  -8  -6   4        1.06        1.92      0.78 o 
  -7  -6   4        0.01        0.35      0.41 o 
  -6  -6   4      259.18      235.77      3.86 o 
  -5  -6   4       75.00       69.74      1.65 o 
  -4  -6   4      517.28      498.63      6.68 o 
  -3  -6   4       59.20       53.55      1.01 o 
  -2  -6   4       26.30       28.00      0.66 o 
  -1  -6   4        0.35        0.41      0.15 o 
   0  -6   4      247.52      274.14      3.06 o 
   1  -6   4        0.23        0.46      0.19 o 
   2  -6   4      579.73      586.47      6.67 o 
   3  -6   4        8.90        8.59      0.49 o 
   4  -6   4      103.55       95.25      1.82 o 
   5  -6   4      100.06      100.88      1.85 o 
   6  -6   4       32.55       30.80      1.68 o 
   7  -6   4        0.35       -0.67      0.67 o 
   8  -6   4       26.21       28.11      3.63 o 
   9  -6   4        0.62       -0.14      1.03 o 
  -9  -5   4       22.50       25.21      1.66 o 
  -8  -5   4        6.38        8.43      0.78 o 
  -7  -5   4        0.21        0.23      0.33 o 
  -6  -5   4       47.57       39.44      0.95 o 
  -5  -5   4       80.16       72.15      1.32 o 
  -4  -5   4       86.33       89.21      1.73 o 
  -3  -5   4       92.85       89.87      1.49 o 
  -2  -5   4      610.37      585.05      6.48 o 
  -1  -5   4       34.01       46.32      0.72 o 
   0  -5   4     1304.61     1487.48     14.70 o 
   1  -5   4       16.89       19.44      0.52 o 
   2  -5   4       46.34       49.44      0.81 o 
   3  -5   4      124.27      127.05      1.71 o 
   4  -5   4      350.72      379.28      4.30 o 
   5  -5   4       65.82       59.14      1.21 o 
   6  -5   4        0.32       -0.37      0.46 o 
   7  -5   4        0.11        0.10      0.51 o 
   8  -5   4       19.91       20.55      1.79 o 
   9  -5   4       19.40       19.55      1.83 o 
 -10  -4   4        8.07        8.21      1.53 o 
  -9  -4   4        6.17        6.64      1.08 o 
  -8  -4   4        2.36        2.83      0.52 o 
  -7  -4   4        0.28        0.13      0.32 o 
  -6  -4   4        1.78        1.35      0.34 o 
  -5  -4   4       99.91      107.27      1.77 o 
  -4  -4   4      229.97      221.92      3.52 o 
  -3  -4   4       55.93       55.46      0.91 o 
  -2  -4   4       42.11       33.37      0.55 o 
  -1  -4   4       49.79       43.82      0.60 o 
   0  -4   4     1581.49     1876.81     17.82 o 
   1  -4   4      218.50      217.52      2.34 o 
   2  -4   4      484.94      485.84      5.18 o 
   3  -4   4        4.34        2.24      0.26 o 
   4  -4   4      151.38      150.66      1.98 o 
   5  -4   4       25.60       25.53      0.83 o 
   6  -4   4       75.14       65.80      1.72 o 
   7  -4   4        0.40        1.38      0.55 o 
   8  -4   4       13.23       13.72      1.25 o 
   9  -4   4        0.40        0.62      0.89 o 
 -10  -3   4        2.70        3.23      1.40 o 
  -9  -3   4       36.54       39.02      1.61 o 
  -8  -3   4       34.43       30.18      1.16 o 
  -7  -3   4      117.16      105.68      1.93 o 
  -6  -3   4       50.53       47.07      1.00 o 
  -5  -3   4       77.38       76.89      1.10 o 
  -4  -3   4       15.29        9.34      0.34 o 
  -3  -3   4     2361.92     2557.40     29.48 o 
  -2  -3   4        8.44       21.08      0.39 o 
  -1  -3   4      998.69     1130.79     10.22 o 
   0  -3   4      257.58      276.46      2.81 o 
   1  -3   4      500.44      604.25      5.91 o 
   2  -3   4      679.03      681.03      7.07 o 
   3  -3   4       78.30       73.79      1.02 o 
   4  -3   4        0.30       -0.13      0.13 o 
   5  -3   4       61.71       48.96      1.02 o 
   6  -3   4       14.86       12.11      0.86 o 
   7  -3   4       19.08       16.12      0.94 o 
   8  -3   4       22.54       19.15      1.34 o 
   9  -3   4        6.21        9.89      1.12 o 
 -10  -2   4       20.62       25.83      2.40 o 
  -9  -2   4        1.01        0.47      0.59 o 
  -8  -2   4        6.40        9.62      0.88 o 
  -7  -2   4       11.13       11.36      0.54 o 
  -6  -2   4        0.61        0.64      0.22 o 
  -5  -2   4       14.59       12.45      0.41 o 
  -4  -2   4       52.58       56.27      0.88 o 
  -3  -2   4     1814.20     1866.02     18.72 o 
  -2  -2   4        0.17        0.71      0.18 o 
  -1  -2   4      373.66      386.53      4.05 o 
   0  -2   4      835.41      901.18      8.19 o 
   1  -2   4     1649.48     1739.38     14.87 o 
   2  -2   4      332.45      364.30      3.89 o 
   3  -2   4      182.14      184.41      2.18 o 
   4  -2   4      240.16      235.07      2.57 o 
   5  -2   4      196.85      216.98      2.54 o 
   6  -2   4       10.84        8.28      0.63 o 
   7  -2   4       21.85       23.40      1.26 o 
   8  -2   4        3.08        3.26      0.76 o 
   9  -2   4       11.43       13.45      1.14 o 
 -11  -1   4        0.27        1.89      1.03 o 
 -10  -1   4       16.37       14.26      1.53 o 
  -9  -1   4       40.86       36.68      2.16 o 
  -8  -1   4       21.31       19.88      1.38 o 
  -7  -1   4      210.02      200.26      2.89 o 
  -6  -1   4        7.55        8.46      0.40 o 
  -5  -1   4      101.98      105.33      1.29 o 
  -4  -1   4     1229.43     1358.17     13.69 o 
  -3  -1   4       14.79       14.96      0.55 o 
  -2  -1   4     1661.07     1653.08     23.49 o 
  -1  -1   4     2388.02     2362.59     23.62 o 
   0  -1   4     3038.16     3112.85     27.79 o 
   1  -1   4      397.04      372.28      3.91 o 
   2  -1   4      433.35      445.62      4.41 o 
   3  -1   4      377.37      412.44      4.12 o 
   4  -1   4       14.43       13.68      0.48 o 
   5  -1   4       45.65       34.59      0.72 o 
   6  -1   4      117.23      100.21      2.30 o 
   7  -1   4       86.39       82.51      2.79 o 
   8  -1   4        0.85        1.01      0.74 o 
   9  -1   4       18.11       22.62      1.38 o 
 -11   0   4        1.23        1.02      0.99 o 
 -10   0   4        0.20       -0.76      0.76 o 
  -9   0   4       21.00       24.55      1.33 o 
  -8   0   4        6.27        4.86      0.61 o 
  -7   0   4       63.79       66.32      1.20 o 
  -6   0   4      399.80      364.65      3.82 o 
  -5   0   4       16.32       14.99      0.64 o 
  -4   0   4      892.56      989.87     11.62 o 
  -3   0   4      137.60      119.73      1.37 o 
  -2   0   4      377.20      343.97      4.21 o 
  -1   0   4      168.45      202.23      2.19 o 
   0   0   4        6.65       17.36      0.38 o 
   1   0   4      330.39      343.41      3.21 o 
   2   0   4      358.58      417.02      4.34 o 
   3   0   4       11.34        6.07      0.32 o 
   4   0   4       61.11       68.96      0.98 o 
   5   0   4       42.46       42.71      0.88 o 
   6   0   4        0.02       -0.30      0.30 o 
   7   0   4       15.85       16.91      1.87 o 
   8   0   4       22.25       28.44      1.60 o 
   9   0   4      100.62      122.35      2.96 o 
 -11   1   4        8.28        8.28      1.39 o 
 -10   1   4        0.17        0.60      0.85 o 
  -9   1   4        1.75        1.20      0.58 o 
  -8   1   4      264.57      260.55      4.44 o 
  -7   1   4      308.43      308.87      4.16 o 
  -6   1   4       86.04       76.80      1.34 o 
  -5   1   4       49.90       57.42      0.86 o 
  -4   1   4     1926.63     2030.67     21.76 o 
  -3   1   4        2.62        2.80      0.24 o 
  -2   1   4      159.27      120.96      1.52 o 
  -1   1   4     1006.57     1002.86     11.67 o 
   0   1   4       31.27       24.20      0.42 o 
   1   1   4      329.92      335.53      3.46 o 
   2   1   4      245.35      284.08      3.48 o 
   3   1   4       86.17       95.12      1.37 o 
   4   1   4       13.22       10.74      0.44 o 
   5   1   4       36.26       28.60      0.78 o 
   6   1   4       38.21       38.01      1.05 o 
   7   1   4       31.81       34.60      1.56 o 
   8   1   4        5.88        9.12      1.03 o 
   9   1   4        9.41        8.06      0.95 o 
 -11   2   4        0.93       -0.13      0.99 o 
 -10   2   4       34.98       35.63      1.74 o 
  -9   2   4        0.00       -0.54      0.54 o 
  -8   2   4      236.10      241.84      6.23 o 
  -7   2   4      452.10      421.81      7.67 o 
  -6   2   4       46.53       42.97      0.82 o 
  -5   2   4        3.91        4.68      0.29 o 
  -4   2   4      365.58      432.19      4.97 o 
  -3   2   4       98.78       86.69      1.25 o 
  -2   2   4      701.87      788.38      8.05 o 
  -1   2   4       14.30       11.59      0.30 o 
   0   2   4       16.11       17.70      0.33 o 
   1   2   4       53.65       65.78      0.88 o 
   2   2   4     1829.22     1866.37     19.99 o 
   3   2   4       57.31       64.20      0.95 o 
   4   2   4      186.67      184.40      2.43 o 
   5   2   4      205.16      204.86      2.80 o 
   6   2   4        1.36        2.39      0.41 o 
   7   2   4       60.27       57.45      1.57 o 
   8   2   4        1.88        1.53      0.61 o 
   9   2   4       21.35       25.55      1.64 o 
 -11   3   4        1.99        1.53      1.53 o 
 -10   3   4       14.21       15.03      1.68 o 
  -9   3   4        1.63        0.29      0.73 o 
  -8   3   4      190.78      197.56      5.54 o 
  -7   3   4       17.92       17.91      0.70 o 
  -6   3   4        8.00        8.92      0.48 o 
  -5   3   4      207.86      198.01      2.60 o 
  -4   3   4       15.41       13.30      0.54 o 
  -3   3   4       70.24       79.95      1.25 o 
  -2   3   4      172.86      179.72      1.91 o 
  -1   3   4      628.61      716.73      7.80 o 
   0   3   4        1.15        1.29      0.18 o 
   1   3   4       52.66       62.86      0.97 o 
   2   3   4      361.63      387.88      4.02 o 
   3   3   4      204.84      203.20      2.23 o 
   4   3   4      109.02      110.89      1.49 o 
   5   3   4      716.04      715.06      8.62 o 
   6   3   4       55.23       50.22      1.19 o 
   7   3   4        7.11        7.60      0.60 o 
   8   3   4       14.27       13.52      0.82 o 
 -10   4   4        0.79       -0.10      0.94 o 
  -9   4   4        0.03       -0.81      0.81 o 
  -8   4   4       77.36       85.75      2.63 o 
  -7   4   4       73.98       83.33      1.96 o 
  -6   4   4        0.05        0.35      0.20 o 
  -5   4   4        1.87        0.79      0.33 o 
  -4   4   4      127.33      127.72      1.89 o 
  -3   4   4        0.46        0.11      0.19 o 
  -2   4   4     2642.57     2655.24     30.42 o 
  -1   4   4      681.42      646.54      7.69 o 
   0   4   4       15.15       11.88      0.36 o 
   1   4   4      518.29      516.47      6.12 o 
   2   4   4        6.52        4.08      0.18 o 
   3   4   4       24.51       23.79      0.72 o 
   4   4   4        1.22        1.34      0.19 o 
   5   4   4        2.59        1.32      0.28 o 
   6   4   4        6.75        7.04      0.49 o 
   7   4   4        0.43        1.09      0.44 o 
   8   4   4        1.91        2.22      0.66 o 
 -10   5   4        7.92        7.48      1.39 o 
  -9   5   4        0.02        0.89      0.90 o 
  -8   5   4      154.06      145.37      4.36 o 
  -7   5   4       12.72       10.97      0.88 o 
  -6   5   4       91.99       83.36      2.74 o 
  -5   5   4        2.79        3.38      0.41 o 
  -4   5   4       13.55       12.61      0.53 o 
  -3   5   4        3.38        4.43      0.42 o 
  -2   5   4      879.11      880.11     10.36 o 
  -1   5   4      293.40      307.99      3.88 o 
   0   5   4        1.60        1.82      0.22 o 
   1   5   4        1.69        1.61      0.17 o 
   2   5   4      162.17      176.23      2.44 o 
   3   5   4       53.37       50.57      0.77 o 
   4   5   4       14.30       14.28      0.42 o 
   5   5   4       23.86       26.56      0.85 o 
   6   5   4        0.53        0.29      0.32 o 
   7   5   4       23.82       27.04      1.07 o 
 -10   6   4        0.00        0.38      0.99 o 
  -9   6   4        0.79       -0.26      0.89 o 
  -8   6   4       30.16       33.54      3.57 o 
  -7   6   4       16.40       18.40      1.09 o 
  -6   6   4        5.15        5.58      0.59 o 
  -5   6   4       50.56       55.22      1.43 o 
  -4   6   4       22.65       21.01      0.83 o 
  -3   6   4        2.31        3.22      0.34 o 
  -2   6   4      474.48      453.10      6.15 o 
  -1   6   4       21.07       20.87      0.66 o 
   0   6   4        0.06       -0.07      0.19 o 
   1   6   4       30.25       29.35      0.67 o 
   2   6   4       14.37       13.67      0.41 o 
   3   6   4       59.32       58.69      2.82 o 
   4   6   4       23.76       26.04      0.59 o 
   5   6   4       66.92       65.35      1.21 o 
   6   6   4        0.47        0.48      0.30 o 
   7   6   4       16.02       18.25      1.88 o 
  -9   7   4        0.77       -0.45      0.90 o 
  -8   7   4       24.49       20.72      1.77 o 
  -7   7   4        5.44        6.21      0.79 o 
  -6   7   4       50.31       52.54      1.47 o 
  -5   7   4        7.12        7.70      0.90 o 
  -4   7   4        6.02        5.77      0.54 o 
  -3   7   4      114.32      110.34      2.29 o 
  -2   7   4       74.00       67.90      1.61 o 
  -1   7   4        3.35        3.66      0.37 o 
   0   7   4        7.47        8.02      0.42 o 
   1   7   4       29.72       34.77      0.71 o 
   2   7   4       63.50       55.52      1.14 o 
   3   7   4        0.53        0.62      0.69 o 
   4   7   4       22.59       20.98      0.96 o 
   5   7   4        9.24        6.93      0.38 o 
   6   7   4        0.76        0.93      0.40 o 
  -9   8   4        0.14        0.19      1.27 o 
  -8   8   4        4.55        6.61      1.25 o 
  -7   8   4        0.65       -0.10      0.73 o 
  -6   8   4       15.64       14.95      0.88 o 
  -5   8   4        0.21        0.17      0.52 o 
  -4   8   4        0.51        0.59      0.47 o 
  -3   8   4       58.00       62.74      1.67 o 
  -2   8   4        0.04       -0.19      0.36 o 
  -1   8   4        1.16        1.29      0.36 o 
   0   8   4       14.13       15.56      0.61 o 
   1   8   4        1.90        2.31      0.64 o 
   2   8   4        0.19       -0.16      0.23 o 
   3   8   4       21.30       23.83      0.65 o 
   4   8   4        0.00       -0.64      1.40 o 
   5   8   4        0.01        0.14      0.27 o 
  -8   9   4        2.92        4.46      2.04 o 
  -7   9   4        1.17        1.55      1.10 o 
  -6   9   4        0.46        0.31      0.70 o 
  -5   9   4        0.01       -0.31      0.53 o 
  -4   9   4        0.74        0.94      0.65 o 
  -3   9   4        0.23        0.07      0.44 o 
  -2   9   4       12.18        9.44      0.71 o 
  -1   9   4        5.59        5.99      0.57 o 
   0   9   4        0.00       -0.37      0.38 o 
   1   9   4       32.83       31.67      1.08 o 
   2   9   4        0.52        0.13      0.29 o 
   3   9   4        2.34        2.91      0.31 o 
   4   9   4       13.00       11.20      2.67 o 
  -7  10   4        0.03        0.51      1.07 o 
  -6  10   4        0.06       -0.28      0.74 o 
  -5  10   4       15.07       15.20      1.17 o 
  -4  10   4        0.37       -0.54      0.54 o 
  -3  10   4        1.11        0.06      0.51 o 
  -2  10   4        0.25        0.81      0.51 o 
  -1  10   4        0.72        0.21      0.42 o 
   0  10   4        0.23       -0.13      0.41 o 
   1  10   4        0.30        0.32      0.49 o 
   2  10   4        0.01        0.34      0.40 o 
  -5  11   4        0.10       -0.24      0.69 o 
  -4  11   4        1.04        1.52      1.07 o 
  -3  11   4        1.02        0.19      0.57 o 
  -2  11   4        0.97        0.77      0.55 o 
  -1  11   4        0.66        0.77      0.55 o 
   0  11   4        1.38        2.94      0.72 o 
  -2 -12   5        5.60        6.08      0.71 o 
  -1 -12   5        2.37        2.78      0.61 o 
   0 -12   5        0.00       -0.50      0.50 o 
   1 -12   5       19.17       18.36      1.20 o 
   2 -12   5        5.14        7.05      0.92 o 
   3 -12   5        3.88        2.63      0.88 o 
   4 -12   5        0.76       -0.38      1.01 o 
  -4 -11   5        4.35        4.17      0.63 o 
  -3 -11   5        0.16        0.41      0.46 o 
  -2 -11   5        5.15        5.86      0.66 o 
  -1 -11   5       12.46       12.73      0.87 o 
   0 -11   5        0.01       -0.37      0.50 o 
   1 -11   5        5.09        4.39      0.68 o 
   2 -11   5        1.83        1.75      0.63 o 
   3 -11   5       10.13       12.90      1.33 o 
   4 -11   5       13.37       15.45      3.57 o 
   5 -11   5        0.30       -1.27      1.40 o 
  -6 -10   5        0.67       -0.34      0.44 o 
  -5 -10   5        0.18        0.32      0.70 o 
  -4 -10   5        6.55        7.86      0.65 o 
  -3 -10   5        6.13        6.13      0.72 o 
  -2 -10   5        0.90        1.08      0.45 o 
  -1 -10   5        4.31        2.89      0.54 o 
   0 -10   5       15.81       16.87      0.95 o 
   1 -10   5       72.92       79.24      2.02 o 
   2 -10   5       47.22       41.87      1.53 o 
   3 -10   5       38.38       41.01      1.57 o 
   4 -10   5       10.62       10.47      0.91 o 
   5 -10   5        0.10        0.28      0.71 o 
   6 -10   5       22.95       27.47      1.70 o 
  -7  -9   5       28.82       32.85      1.35 o 
  -6  -9   5       17.92       17.30      0.99 o 
  -5  -9   5        1.87        1.77      0.49 o 
  -4  -9   5        0.56        0.02      0.35 o 
  -3  -9   5       77.10       81.76      1.75 o 
  -2  -9   5        2.13        1.40      0.40 o 
  -1  -9   5       17.82       20.24      0.95 o 
   0  -9   5        1.67        0.86      0.45 o 
   1  -9   5        7.34        5.98      0.65 o 
   2  -9   5       70.70       70.27      1.59 o 
   3  -9   5       48.17       45.84      2.51 o 
   4  -9   5        9.12        8.08      0.84 o 
   5  -9   5        6.24        6.09      0.79 o 
   6  -9   5        3.00        3.66      1.07 o 
   7  -9   5        7.92        7.60      1.43 o 
  -8  -8   5       12.20       13.67      1.21 o 
  -7  -8   5       19.53       22.31      1.13 o 
  -6  -8   5       23.02       25.26      0.95 o 
  -5  -8   5       38.42       36.84      1.11 o 
  -4  -8   5       87.93       85.18      1.73 o 
  -3  -8   5      188.52      199.18      3.05 o 
  -2  -8   5       19.72       19.26      0.79 o 
  -1  -8   5      155.86      148.25      2.68 o 
   0  -8   5       77.11       81.95      1.44 o 
   1  -8   5        5.66        5.34      0.48 o 
   2  -8   5       73.33       68.05      1.53 o 
   3  -8   5       66.49       66.24      1.59 o 
   4  -8   5        4.24        4.61      0.59 o 
   5  -8   5        4.62        4.03      0.78 o 
   6  -8   5        0.02       -0.35      0.82 o 
   7  -8   5        4.05        2.36      1.08 o 
   8  -8   5        0.47       -0.23      1.27 o 
  -8  -7   5        0.25       -0.50      0.50 o 
  -7  -7   5       83.82       85.02      2.16 o 
  -6  -7   5        4.14        4.29      0.49 o 
  -5  -7   5       10.10        8.22      0.57 o 
  -4  -7   5       74.69       81.81      1.40 o 
  -3  -7   5      985.23      976.43     11.58 o 
  -2  -7   5      444.39      421.39      5.27 o 
  -1  -7   5        4.66        4.68      0.31 o 
   0  -7   5       58.31       57.98      0.97 o 
   1  -7   5       55.59       56.19      1.06 o 
   2  -7   5       67.05       74.72      1.44 o 
   3  -7   5      133.77      125.57      2.07 o 
   4  -7   5       91.22       86.90      2.07 o 
   5  -7   5       72.42       68.81      3.29 o 
   6  -7   5        6.91        6.50      1.27 o 
   7  -7   5        6.46        7.28      1.26 o 
   8  -7   5        6.83       10.61      1.66 o 
  -9  -6   5       16.04       14.95      1.39 o 
  -8  -6   5        0.00        0.09      0.49 o 
  -7  -6   5       28.21       31.95      1.25 o 
  -6  -6   5      114.56      110.47      2.18 o 
  -5  -6   5       31.36       33.77      1.00 o 
  -4  -6   5        0.14       -0.11      0.36 o 
  -3  -6   5      172.22      168.77      2.35 o 
  -2  -6   5        3.97        5.46      0.30 o 
  -1  -6   5       38.41       31.29      0.63 o 
   0  -6   5       31.15       38.11      0.73 o 
   1  -6   5       92.11       96.22      1.31 o 
   2  -6   5       63.65       61.57      1.20 o 
   3  -6   5       47.98       51.69      0.99 o 
   4  -6   5      555.14      534.50     10.38 o 
   5  -6   5       34.24       34.23      1.05 o 
   6  -6   5       69.09       64.04      2.11 o 
   7  -6   5       12.63        9.86      1.30 o 
   8  -6   5       16.78       18.47      1.71 o 
   9  -6   5       11.23        8.70      1.43 o 
  -9  -5   5        3.36        4.47      0.94 o 
  -8  -5   5       66.35       61.31      1.89 o 
  -7  -5   5       64.65       61.31      1.74 o 
  -6  -5   5       11.53       11.37      0.68 o 
  -5  -5   5        3.22        2.46      0.46 o 
  -4  -5   5       75.62       68.74      1.46 o 
  -3  -5   5      139.42      133.80      1.85 o 
  -2  -5   5       10.38       12.59      0.39 o 
  -1  -5   5      589.70      658.10      6.84 o 
   0  -5   5      313.49      326.09      3.38 o 
   1  -5   5       20.55       21.96      0.55 o 
   2  -5   5      125.09      121.35      1.54 o 
   3  -5   5      121.04      117.42      1.65 o 
   4  -5   5        8.02        7.21      0.50 o 
   5  -5   5       14.86       11.74      0.99 o 
   6  -5   5       38.80       35.02      1.33 o 
   7  -5   5        0.12       -0.55      0.59 o 
   8  -5   5       18.18       21.62      2.70 o 
   9  -5   5        0.01       -0.76      1.40 o 
 -10  -4   5       24.18       30.62      3.37 o 
  -9  -4   5        0.63        0.82      1.27 o 
  -8  -4   5        4.86        7.16      1.03 o 
  -7  -4   5      109.86       82.00      2.06 o 
  -6  -4   5       51.57       45.19      1.21 o 
  -5  -4   5      241.39      212.14      3.12 o 
  -4  -4   5      527.79      483.24      5.86 o 
  -3  -4   5       29.85       30.54      0.61 o 
  -2  -4   5      214.07      195.68      2.61 o 
  -1  -4   5      929.69      997.13      9.10 o 
   0  -4   5      330.21      395.37      4.01 o 
   1  -4   5      417.08      459.33      4.65 o 
   2  -4   5        9.30       11.51      0.42 o 
   3  -4   5      119.85      149.39      1.92 o 
   4  -4   5      354.50      361.22      4.12 o 
   5  -4   5       63.89       55.88      1.76 o 
   6  -4   5       11.15        6.01      0.70 o 
   7  -4   5       10.36       12.31      0.93 o 
   8  -4   5        8.41        6.90      0.81 o 
   9  -4   5        0.06        1.41      1.21 o 
 -10  -3   5        0.49        0.64      0.90 o 
  -9  -3   5       30.28       22.41      1.66 o 
  -8  -3   5       16.88       15.35      1.26 o 
  -7  -3   5       14.73       19.09      0.91 o 
  -6  -3   5       49.94       51.21      1.24 o 
  -5  -3   5        0.65        1.16      0.33 o 
  -4  -3   5        1.00        1.46      0.22 o 
  -3  -3   5       37.90       35.54      0.66 o 
  -2  -3   5      652.66      654.70      6.40 o 
  -1  -3   5       27.63       26.26      0.49 o 
   0  -3   5     2507.48     2804.93     26.49 o 
   1  -3   5      689.74      740.62      6.86 o 
   2  -3   5      219.17      243.04      2.78 o 
   3  -3   5       58.90       52.64      0.97 o 
   4  -3   5      247.78      243.99      4.28 o 
   5  -3   5      183.92      170.33      2.60 o 
   6  -3   5       65.04       47.91      1.44 o 
   7  -3   5       18.99       19.90      1.33 o 
   8  -3   5       12.61       12.07      1.19 o 
   9  -3   5        7.06       10.48      1.19 o 
 -10  -2   5       11.23       14.93      3.88 o 
  -9  -2   5       22.30       19.20      2.04 o 
  -8  -2   5        0.02       -0.45      0.54 o 
  -7  -2   5       30.54       25.40      0.83 o 
  -6  -2   5      228.08      196.26      2.53 o 
  -5  -2   5      239.24      213.78      2.66 o 
  -4  -2   5      669.52      689.49      7.12 o 
  -3  -2   5        6.07        8.96      0.34 o 
  -2  -2   5      150.07      153.78      1.92 o 
  -1  -2   5      301.45      335.89      3.40 o 
   0  -2   5        9.25        7.17      0.30 o 
   1  -2   5     1137.95     1173.07     12.00 o 
   2  -2   5      928.25      996.40     10.89 o 
   3  -2   5       62.78       62.10      1.00 o 
   4  -2   5      139.36      137.38      1.68 o 
   5  -2   5       49.04       49.54      1.01 o 
   6  -2   5      133.03      114.65      2.36 o 
   7  -2   5        0.30        0.42      0.58 o 
   8  -2   5        0.11        0.01      0.63 o 
   9  -2   5        9.20        9.08      1.31 o 
 -11  -1   5        0.69        1.20      1.03 o 
 -10  -1   5       19.80       18.83      1.66 o 
  -9  -1   5       47.88       42.48      1.93 o 
  -8  -1   5       18.95       14.08      0.81 o 
  -7  -1   5       68.94       60.67      1.24 o 
  -6  -1   5       73.14       78.81      1.20 o 
  -5  -1   5       99.35      112.79      1.53 o 
  -4  -1   5       16.84       13.31      0.58 o 
  -3  -1   5      221.78      212.57      2.77 o 
  -2  -1   5        0.48        0.59      0.17 o 
  -1  -1   5      223.63      242.71      2.68 o 
   0  -1   5      129.36      140.09      1.55 o 
   1  -1   5       14.55       12.39      0.32 o 
   2  -1   5      360.36      430.60      4.30 o 
   3  -1   5      608.09      637.35      6.26 o 
   4  -1   5      540.53      567.91      6.02 o 
   5  -1   5        8.98        8.82      0.45 o 
   6  -1   5        0.31        0.23      0.41 o 
   7  -1   5       24.20       26.37      1.80 o 
   8  -1   5        0.18        0.16      0.85 o 
   9  -1   5       39.18       45.15      1.82 o 
 -11   0   5       25.35       33.33      2.34 o 
 -10   0   5        1.45       -0.11      0.85 o 
  -9   0   5        4.01        4.18      0.71 o 
  -8   0   5        2.66        1.80      0.67 o 
  -7   0   5       77.38       74.25      1.48 o 
  -6   0   5       30.94       30.31      0.82 o 
  -5   0   5        9.64       10.00      0.55 o 
  -4   0   5       71.09       80.19      1.12 o 
  -3   0   5      175.11      182.86      2.45 o 
  -2   0   5      249.83      265.50      3.36 o 
  -1   0   5        0.05        0.61      0.15 o 
   0   0   5      105.43       81.69      1.04 o 
   1   0   5      162.36      165.91      1.78 o 
   2   0   5      775.85      912.33      9.29 o 
   3   0   5      115.25      120.34      1.58 o 
   4   0   5       19.80       24.36      0.60 o 
   5   0   5      356.86      330.69      4.75 o 
   6   0   5       58.78       55.29      1.48 o 
   7   0   5       28.93       25.50      1.22 o 
   8   0   5        8.65       12.82      1.02 o 
   9   0   5        0.65        1.81      1.39 o 
 -11   1   5        2.67        3.59      1.40 o 
 -10   1   5       18.32       19.77      1.79 o 
  -9   1   5        9.49       10.26      1.01 o 
  -8   1   5        2.37        1.82      0.53 o 
  -7   1   5      125.19      113.92      2.98 o 
  -6   1   5        0.94        0.90      0.27 o 
  -5   1   5      789.01      827.96      9.21 o 
  -4   1   5       66.24       71.19      1.14 o 
  -3   1   5      461.07      504.99      6.16 o 
  -2   1   5       54.27       79.56      1.13 o 
  -1   1   5       34.76       32.03      0.57 o 
   0   1   5       25.92       30.08      0.52 o 
   1   1   5       51.95       52.08      0.75 o 
   2   1   5       62.81       63.13      1.02 o 
   3   1   5       26.88       20.26      0.55 o 
   4   1   5        1.92        2.09      0.30 o 
   5   1   5       37.63       37.21      0.86 o 
   6   1   5        4.13        2.78      0.46 o 
   7   1   5        0.07        0.21      0.42 o 
   8   1   5        2.92        2.58      0.67 o 
 -11   2   5       18.09       17.83      2.67 o 
 -10   2   5        4.08        3.40      0.83 o 
  -9   2   5       51.46       49.63      2.63 o 
  -8   2   5       62.37       60.54      2.01 o 
  -7   2   5        0.21       -0.16      0.40 o 
  -6   2   5        9.55        9.13      0.51 o 
  -5   2   5      133.17      143.72      2.11 o 
  -4   2   5      266.57      327.53      3.89 o 
  -3   2   5       91.07      118.26      1.49 o 
  -2   2   5       30.27       39.63      0.60 o 
  -1   2   5     1889.21     1998.25     21.49 o 
   0   2   5        2.78        2.40      0.21 o 
   1   2   5       26.96       26.96      0.50 o 
   2   2   5       88.74      100.17      1.35 o 
   3   2   5        0.05        0.01      0.16 o 
   4   2   5      295.35      284.37      3.42 o 
   5   2   5      219.99      207.02      2.67 o 
   6   2   5      160.31      156.13      2.63 o 
   7   2   5       21.40       21.68      0.98 o 
   8   2   5       23.35       22.95      1.40 o 
 -11   3   5       16.58       20.75      2.93 o 
 -10   3   5        0.83        0.98      0.94 o 
  -9   3   5        1.23        1.54      0.99 o 
  -8   3   5      160.70      168.84      4.08 o 
  -7   3   5       12.38       11.06      1.49 o 
  -6   3   5       78.95       73.68      1.34 o 
  -5   3   5       66.70       68.53      1.23 o 
  -4   3   5        3.34        2.69      0.33 o 
  -3   3   5       30.87       46.11      1.22 o 
  -2   3   5     1162.47     1248.32     12.59 o 
  -1   3   5       56.44       54.21      0.90 o 
   0   3   5       89.83       72.46      1.24 o 
   1   3   5      284.06      273.39      3.76 o 
   2   3   5      305.81      306.04      3.52 o 
   3   3   5       17.13       17.76      0.49 o 
   4   3   5      144.80      136.62      1.82 o 
   5   3   5       17.65       19.67      0.63 o 
   6   3   5       22.82       22.38      0.78 o 
   7   3   5        9.65        7.68      0.67 o 
   8   3   5        1.83        1.07      0.62 o 
 -10   4   5        6.89        7.21      1.35 o 
  -9   4   5       54.14       56.09      2.61 o 
  -8   4   5        0.00        0.05      0.70 o 
  -7   4   5       13.20       13.66      0.79 o 
  -6   4   5        3.17        2.22      0.40 o 
  -5   4   5       38.64       36.01      1.02 o 
  -4   4   5        6.38        6.77      0.44 o 
  -3   4   5       86.78       99.54      1.44 o 
  -2   4   5     1311.79     1384.28     14.94 o 
  -1   4   5       41.63       46.40      0.87 o 
   0   4   5      101.81       98.81      1.57 o 
   1   4   5        2.80        2.93      0.26 o 
   2   4   5       97.86      103.49      1.92 o 
   3   4   5        5.60        4.40      0.27 o 
   4   4   5       13.75       13.37      0.45 o 
   5   4   5       10.74        9.02      0.45 o 
   6   4   5        2.32        2.88      0.45 o 
   7   4   5        0.49        0.42      0.46 o 
 -10   5   5        0.97        2.14      1.12 o 
  -9   5   5       25.71       22.26      1.88 o 
  -8   5   5        2.82        2.29      0.90 o 
  -7   5   5        1.50        1.43      0.54 o 
  -6   5   5       58.68       59.79      1.48 o 
  -5   5   5       17.81       23.09      0.90 o 
  -4   5   5       56.87       56.83      1.15 o 
  -3   5   5       17.97       18.69      0.75 o 
  -2   5   5      117.88      114.20      1.69 o 
  -1   5   5       11.54       10.17      0.47 o 
   0   5   5      142.39      133.50      2.05 o 
   1   5   5        2.24        2.17      0.25 o 
   2   5   5       64.08       58.75      1.48 o 
   3   5   5       49.82       47.30      0.94 o 
   4   5   5       26.92       25.57      0.73 o 
   5   5   5       42.21       37.43      1.07 o 
   6   5   5        0.88        0.44      0.35 o 
   7   5   5        2.13        2.83      0.63 o 
 -10   6   5        0.69       -0.67      0.98 o 
  -9   6   5        7.59        4.10      1.21 o 
  -8   6   5       17.02       16.12      1.57 o 
  -7   6   5       25.01       24.15      1.26 o 
  -6   6   5       94.47       89.33      2.76 o 
  -5   6   5        0.81        0.99      0.39 o 
  -4   6   5       68.64       65.18      1.43 o 
  -3   6   5        1.16        1.68      0.34 o 
  -2   6   5      748.20      743.98      9.80 o 
  -1   6   5        7.73        6.93      0.43 o 
   0   6   5        0.01        0.36      0.21 o 
   1   6   5       30.35       28.04      0.70 o 
   2   6   5       43.24       38.92      1.12 o 
   3   6   5        0.24        0.94      0.23 o 
   4   6   5       24.95       28.54      0.72 o 
   5   6   5       37.77       38.18      0.92 o 
   6   6   5        4.78        5.91      0.54 o 
  -9   7   5        5.75        5.92      1.28 o 
  -8   7   5       11.86       12.85      1.47 o 
  -7   7   5       22.71       21.14      1.24 o 
  -6   7   5       16.28       18.51      1.08 o 
  -5   7   5        4.45        4.35      0.55 o 
  -4   7   5        1.44        1.49      0.39 o 
  -3   7   5        4.01        4.62      0.65 o 
  -2   7   5      134.37      127.19      2.47 o 
  -1   7   5        3.17        3.99      0.38 o 
   0   7   5        1.16        1.75      0.28 o 
   1   7   5       27.02       23.33      0.70 o 
   2   7   5        0.62        1.21      0.29 o 
   3   7   5        2.92        2.35      0.41 o 
   4   7   5       65.28       63.95      1.17 o 
   5   7   5        1.57        0.95      0.39 o 
  -9   8   5        4.10        4.27      2.42 o 
  -8   8   5        5.19        3.33      1.10 o 
  -7   8   5        2.34        1.64      0.71 o 
  -6   8   5        4.67        5.47      0.79 o 
  -5   8   5        0.32        0.02      0.52 o 
  -4   8   5        0.08       -0.44      0.44 o 
  -3   8   5        9.47        8.62      0.85 o 
  -2   8   5        3.20        2.10      0.49 o 
  -1   8   5        8.48        8.99      0.63 o 
   0   8   5        1.80        2.48      0.44 o 
   1   8   5       20.05       19.07      0.79 o 
   2   8   5        0.31        1.01      0.31 o 
   3   8   5        1.60        1.01      0.31 o 
   4   8   5        0.83        1.14      0.26 o 
  -8   9   5        0.29       -1.02      1.66 o 
  -7   9   5        0.00       -0.89      0.89 o 
  -6   9   5       11.33       10.46      1.14 o 
  -5   9   5        3.79        3.06      0.70 o 
  -4   9   5        0.83       -0.16      0.50 o 
  -3   9   5        0.10        0.16      0.51 o 
  -2   9   5        1.59        1.18      0.53 o 
  -1   9   5        7.08       10.26      0.71 o 
   0   9   5       43.89       44.11      1.42 o 
   1   9   5       12.92       12.86      0.94 o 
   2   9   5        0.21        0.00      0.51 o 
   3   9   5        6.16        5.73      0.44 o 
  -6  10   5        9.67        7.78      1.15 o 
  -5  10   5        0.02       -0.35      0.62 o 
  -4  10   5        0.49        0.44      0.64 o 
  -3  10   5        0.48       -0.03      0.54 o 
  -2  10   5        0.30        1.87      0.54 o 
  -1  10   5        8.02        9.71      0.76 o 
   0  10   5        2.35        2.71      0.55 o 
   1  10   5        1.14        1.03      0.70 o 
  -4  11   5        0.91       -0.42      1.07 o 
  -3  11   5        4.19        4.29      0.74 o 
  -2  11   5        7.09        8.04      1.02 o 
  -2 -12   6        3.95        4.06      0.68 o 
  -1 -12   6       15.59       16.42      1.08 o 
   0 -12   6        1.85        2.04      0.66 o 
   1 -12   6        1.43        2.06      0.73 o 
   2 -12   6        1.29        2.20      0.75 o 
   3 -12   6        0.58        0.73      0.83 o 
  -4 -11   6       25.39       29.89      1.39 o 
  -3 -11   6        9.30        9.49      0.77 o 
  -2 -11   6        7.50        4.23      0.83 o 
  -1 -11   6        3.04        3.95      0.68 o 
   0 -11   6        1.24        0.50      0.51 o 
   1 -11   6        0.10       -0.50      0.50 o 
   2 -11   6        3.31        4.91      0.74 o 
   3 -11   6        1.37        1.49      0.81 o 
   4 -11   6       18.88       23.01      2.80 o 
   5 -11   6       39.31       40.87      4.07 o 
  -6 -10   6        9.71        7.86      0.99 o 
  -5 -10   6       38.92       41.83      1.89 o 
  -4 -10   6        0.03       -0.09      0.41 o 
  -3 -10   6        1.19        1.68      0.49 o 
  -2 -10   6       19.66       22.42      1.40 o 
  -1 -10   6        3.15        4.10      0.61 o 
   0 -10   6       29.54       28.16      1.24 o 
   1 -10   6       24.15       20.58      1.11 o 
   2 -10   6       23.86       22.28      1.24 o 
   3 -10   6       21.86       21.98      1.23 o 
   4 -10   6        1.67        3.09      1.36 o 
   5 -10   6        5.90        6.39      1.31 o 
   6 -10   6        0.16       -0.21      0.77 o 
  -7  -9   6        0.39        0.54      0.50 o 
  -6  -9   6        0.44       -0.54      0.54 o 
  -5  -9   6        2.07        1.44      0.54 o 
  -4  -9   6        5.13        6.97      0.97 o 
  -3  -9   6       43.20       39.06      1.24 o 
  -2  -9   6       70.80       67.74      1.70 o 
  -1  -9   6        4.86        4.48      0.59 o 
   0  -9   6        2.61        1.97      0.51 o 
   1  -9   6      129.89      125.25      2.28 o 
   2  -9   6      118.41      126.57      2.40 o 
   3  -9   6       78.00       85.99      2.26 o 
   4  -9   6       90.22       91.56      2.68 o 
   5  -9   6       14.99       15.45      1.29 o 
   6  -9   6       18.78       21.14      1.57 o 
   7  -9   6        2.64        3.11      1.25 o 
  -8  -8   6        1.16        0.06      0.63 o 
  -7  -8   6       11.15       11.71      0.81 o 
  -6  -8   6        5.40        4.72      0.65 o 
  -5  -8   6       34.81       34.55      1.32 o 
  -4  -8   6      237.13      238.44      4.97 o 
  -3  -8   6      112.12      107.31      1.95 o 
  -2  -8   6       52.50       47.78      1.21 o 
  -1  -8   6       36.52       36.34      1.05 o 
   0  -8   6       16.71       14.46      0.68 o 
   1  -8   6       31.41       35.22      1.05 o 
   2  -8   6      248.84      245.68      3.84 o 
   3  -8   6        2.63        2.23      0.51 o 
   4  -8   6       27.05       26.69      1.12 o 
   5  -8   6        0.01       -0.12      0.60 o 
   6  -8   6       51.38       58.91      2.93 o 
   7  -8   6       11.12       12.06      1.61 o 
  -8  -7   6        4.54        5.06      0.75 o 
  -7  -7   6        7.85        8.27      0.78 o 
  -6  -7   6        8.88       12.34      0.88 o 
  -5  -7   6       25.46       25.37      0.95 o 
  -4  -7   6       61.62       66.27      1.40 o 
  -3  -7   6      952.34      945.30     11.33 o 
  -2  -7   6      230.56      224.15      2.79 o 
  -1  -7   6        8.39        9.99      0.43 o 
   0  -7   6       33.24       31.58      0.77 o 
   1  -7   6      287.94      272.89      3.46 o 
   2  -7   6       40.82       41.94      1.06 o 
   3  -7   6      184.85      180.21      2.99 o 
   4  -7   6       23.15       24.27      1.19 o 
   5  -7   6       23.99       23.98      1.80 o 
   6  -7   6        3.81        1.97      0.99 o 
   7  -7   6        3.84        4.73      1.17 o 
   8  -7   6        5.06        5.27      1.39 o 
  -9  -6   6       11.56       13.67      1.39 o 
  -8  -6   6        4.17        6.01      1.10 o 
  -7  -6   6       39.58       34.54      1.35 o 
  -6  -6   6       19.72       16.67      0.98 o 
  -5  -6   6       99.42      106.18      2.45 o 
  -4  -6   6      251.34      236.04      3.20 o 
  -3  -6   6      723.83      700.83      7.79 o 
  -2  -6   6        2.95        1.43      0.26 o 
  -1  -6   6       89.72       75.63      1.14 o 
   0  -6   6      278.41      289.94      3.11 o 
   1  -6   6      414.37      413.62      4.92 o 
   2  -6   6      148.19      146.03      2.13 o 
   3  -6   6      679.02      652.12      8.96 o 
   4  -6   6        0.48       -0.09      0.35 o 
   5  -6   6        5.92        5.87      1.08 o 
   6  -6   6        3.57        3.17      0.99 o 
   7  -6   6       35.56       41.75      2.29 o 
   8  -6   6        0.01       -0.50      1.21 o 
  -9  -5   6       50.18       53.36      2.34 o 
  -8  -5   6       37.74       34.51      1.75 o 
  -7  -5   6        8.84        7.28      0.76 o 
  -6  -5   6       38.54       35.77      1.13 o 
  -5  -5   6        0.75        1.66      0.70 o 
  -4  -5   6        7.97        9.62      0.44 o 
  -3  -5   6        0.32        0.99      0.20 o 
  -2  -5   6       36.61       27.08      0.58 o 
  -1  -5   6      121.06      141.44      1.67 o 
   0  -5   6       44.93       40.82      0.98 o 
   1  -5   6      101.76       83.70      1.25 o 
   2  -5   6       15.50       10.48      0.50 o 
   3  -5   6      798.21      824.74      8.72 o 
   4  -5   6       85.74       83.76      1.50 o 
   5  -5   6      154.01      143.73      2.94 o 
   6  -5   6       62.92       60.07      2.08 o 
   7  -5   6        0.67        2.61      0.76 o 
   8  -5   6        2.69        3.55      0.90 o 
 -10  -4   6       46.39       50.62      2.52 o 
  -9  -4   6        4.03        3.47      0.94 o 
  -8  -4   6        1.92        1.27      0.72 o 
  -7  -4   6      291.45      253.97      4.95 o 
  -6  -4   6       17.13       14.11      0.83 o 
  -5  -4   6      142.81      150.15      2.15 o 
  -4  -4   6      134.12      121.48      1.89 o 
  -3  -4   6       44.36       55.37      0.94 o 
  -2  -4   6      180.97      203.65      2.23 o 
  -1  -4   6        0.15        0.27      0.10 o 
   0  -4   6      425.14      435.02      4.42 o 
   1  -4   6     1050.65     1049.23     10.80 o 
   2  -4   6        7.02        6.47      0.36 o 
   3  -4   6      187.40      198.19      2.47 o 
   4  -4   6       43.27       40.74      0.97 o 
   5  -4   6       54.59       46.45      1.58 o 
   6  -4   6        6.75        3.28      0.60 o 
   7  -4   6       85.12       85.13      2.28 o 
   8  -4   6        4.90        5.86      1.17 o 
   9  -4   6       11.11        8.25      1.44 o 
 -10  -3   6       14.27       17.33      1.71 o 
  -9  -3   6        0.17        0.21      0.76 o 
  -8  -3   6        0.26        1.07      0.67 o 
  -7  -3   6       26.92       21.67      1.13 o 
  -6  -3   6        3.04        3.53      0.76 o 
  -5  -3   6       91.91       95.02      1.42 o 
  -4  -3   6      113.53      124.01      1.68 o 
  -3  -3   6        3.88        8.94      0.39 o 
  -2  -3   6       20.50       23.47      0.58 o 
  -1  -3   6     2744.95     3129.17     29.58 o 
   0  -3   6        8.61       11.67      0.48 o 
   1  -3   6       97.84      105.24      1.33 o 
   2  -3   6     1182.85     1259.72     12.17 o 
   3  -3   6      177.05      178.62      2.57 o 
   4  -3   6      110.90       87.99      1.47 o 
   5  -3   6       14.88       17.61      0.92 o 
   6  -3   6       16.46       14.64      0.91 o 
   7  -3   6       65.75       64.51      2.21 o 
   8  -3   6        2.80        1.67      1.62 o 
   9  -3   6        1.65        3.66      1.21 o 
 -10  -2   6        3.04        4.14      1.07 o 
  -9  -2   6       23.13       19.88      1.72 o 
  -8  -2   6       12.49       14.30      1.85 o 
  -7  -2   6        6.02        3.55      0.49 o 
  -6  -2   6       56.47       60.94      1.18 o 
  -5  -2   6      173.69      158.94      2.17 o 
  -4  -2   6       17.86       24.66      0.60 o 
  -3  -2   6      475.14      563.78      6.33 o 
  -2  -2   6       22.80       16.40      0.47 o 
  -1  -2   6      714.60      835.49      8.12 o 
   0  -2   6      840.65      920.86      8.93 o 
   1  -2   6      193.87      177.68      2.30 o 
   2  -2   6      145.87      135.76      2.48 o 
   3  -2   6       18.05       16.28      0.49 o 
   4  -2   6       37.58       33.51      0.74 o 
   5  -2   6        3.74        1.69      0.51 o 
   6  -2   6       62.10       68.09      2.00 o 
   7  -2   6       11.16       11.52      1.10 o 
   8  -2   6        8.53        6.67      0.97 o 
   9  -2   6       29.45       31.59      1.68 o 
 -11  -1   6        8.63       12.35      1.62 o 
 -10  -1   6        0.00       -0.37      0.76 o 
  -9  -1   6        7.64        9.86      1.97 o 
  -8  -1   6       45.50       42.79      1.53 o 
  -7  -1   6       61.06       59.30      1.73 o 
  -6  -1   6       35.34       35.34      0.82 o 
  -5  -1   6        1.97        0.86      0.25 o 
  -4  -1   6      369.71      363.14      5.01 o 
  -3  -1   6        4.76        4.34      0.32 o 
  -2  -1   6      482.01      508.54      5.75 o 
  -1  -1   6        2.17        3.53      0.40 o 
   0  -1   6      129.91      117.05      1.37 o 
   1  -1   6     1297.09     1317.98     12.62 o 
   2  -1   6      264.26      260.85      2.76 o 
   3  -1   6       52.68       59.48      0.95 o 
   4  -1   6      180.05      153.63      2.24 o 
   5  -1   6      134.07      129.87      2.54 o 
   6  -1   6       88.24       74.46      2.15 o 
   7  -1   6       30.22       32.35      1.62 o 
   8  -1   6        1.35        0.78      0.66 o 
 -11   0   6        7.52       10.66      1.53 o 
 -10   0   6        2.65        2.95      2.29 o 
  -9   0   6        2.75        5.94      0.82 o 
  -8   0   6       26.78       30.87      1.38 o 
  -7   0   6      145.95      130.90      3.82 o 
  -6   0   6        1.72        0.69      0.31 o 
  -5   0   6       30.06       42.56      0.88 o 
  -4   0   6        5.03        1.21      0.21 o 
  -3   0   6        0.92       -0.17      0.17 o 
  -2   0   6      120.60      125.35      1.83 o 
  -1   0   6        2.61        2.94      0.22 o 
   0   0   6       40.19       35.98      0.61 o 
   1   0   6       24.84       26.72      0.53 o 
   2   0   6      334.12      320.83      3.72 o 
   3   0   6       44.25       38.29      0.75 o 
   4   0   6        0.01       -0.19      0.22 o 
   5   0   6      113.31      101.79      2.06 o 
   6   0   6       42.71       38.29      1.29 o 
   7   0   6        3.76        4.09      0.66 o 
   8   0   6       29.31       32.83      1.53 o 
 -11   1   6        1.91        0.45      0.99 o 
 -10   1   6       12.86       15.93      1.25 o 
  -9   1   6        0.04       -0.27      0.58 o 
  -8   1   6       87.27       76.63      2.25 o 
  -7   1   6      152.33      136.23      3.14 o 
  -6   1   6       10.31       10.38      0.58 o 
  -5   1   6      659.09      726.99      8.88 o 
  -4   1   6        3.98        5.61      0.44 o 
  -3   1   6      425.08      420.77      5.24 o 
  -2   1   6      534.65      540.48      6.55 o 
  -1   1   6        2.00        4.40      0.37 o 
   0   1   6       63.68       52.94      0.90 o 
   1   1   6      471.89      464.44      5.19 o 
   2   1   6        6.08        5.99      0.39 o 
   3   1   6        1.68        1.94      0.27 o 
   4   1   6      193.26      172.75      2.45 o 
   5   1   6       24.43       20.19      0.78 o 
   6   1   6       65.78       67.58      1.56 o 
   7   1   6       28.01       29.21      1.42 o 
   8   1   6       36.53       42.06      2.19 o 
 -11   2   6        1.86        4.58      1.78 o 
 -10   2   6        2.76        3.75      0.86 o 
  -9   2   6        3.34        4.68      1.49 o 
  -8   2   6       16.97       14.01      1.32 o 
  -7   2   6       13.65       12.69      0.76 o 
  -6   2   6        0.26        0.25      0.29 o 
  -5   2   6      229.26      224.08      2.90 o 
  -4   2   6      116.96      120.75      1.73 o 
  -3   2   6      190.26      193.33      2.64 o 
  -2   2   6       46.73       48.29      0.81 o 
  -1   2   6       13.85       13.60      0.49 o 
   0   2   6       64.21       62.20      1.10 o 
   1   2   6       24.53       23.47      0.64 o 
   2   2   6      244.10      271.38      4.49 o 
   3   2   6        5.90        4.61      0.32 o 
   4   2   6       67.50       71.38      1.18 o 
   5   2   6       42.10       37.19      0.95 o 
   6   2   6       11.16       12.77      0.72 o 
   7   2   6       45.23       47.76      1.92 o 
   8   2   6       36.32       50.50      1.78 o 
 -11   3   6        0.94        0.45      1.34 o 
 -10   3   6        0.35       -0.91      1.27 o 
  -9   3   6       81.67       71.36      2.93 o 
  -8   3   6        2.06        0.72      0.68 o 
  -7   3   6       15.33       18.95      1.07 o 
  -6   3   6       41.59       41.15      1.06 o 
  -5   3   6      333.78      367.48      5.33 o 
  -4   3   6       17.07       21.22      0.68 o 
  -3   3   6       43.73       43.09      0.75 o 
  -2   3   6       66.01       56.48      1.02 o 
  -1   3   6       58.10       56.13      0.95 o 
   0   3   6       15.94       19.76      0.58 o 
   1   3   6      130.28      138.29      2.13 o 
   2   3   6       46.21       51.03      0.94 o 
   3   3   6       45.94       43.18      0.81 o 
   4   3   6        4.45        4.81      0.36 o 
   5   3   6        3.76        3.47      0.39 o 
   6   3   6       12.63       14.84      0.78 o 
   7   3   6        0.78        1.42      0.47 o 
 -10   4   6        0.18       -0.94      0.94 o 
  -9   4   6       72.50       77.91      4.33 o 
  -8   4   6       48.79       50.25      2.38 o 
  -7   4   6       12.66       12.27      0.88 o 
  -6   4   6       23.21       20.69      0.84 o 
  -5   4   6       49.82       47.22      1.10 o 
  -4   4   6        9.50       12.47      0.55 o 
  -3   4   6       53.55       55.30      1.16 o 
  -2   4   6       60.11       55.93      0.96 o 
  -1   4   6        0.59        0.07      0.27 o 
   0   4   6        0.01       -0.06      0.24 o 
   1   4   6      141.39      134.08      2.23 o 
   2   4   6        6.72        7.47      0.37 o 
   3   4   6       35.95       40.97      0.84 o 
   4   4   6      230.66      236.34      2.93 o 
   5   4   6        9.64        9.44      0.60 o 
   6   4   6       45.70       44.12      1.36 o 
   7   4   6        3.71        5.52      0.79 o 
 -10   5   6        0.94       -0.22      0.98 o 
  -9   5   6        3.22        4.94      1.21 o 
  -8   5   6       11.32       13.54      1.47 o 
  -7   5   6        4.35        3.87      0.65 o 
  -6   5   6        8.65        9.37      1.03 o 
  -5   5   6        1.65        2.17      0.44 o 
  -4   5   6       24.54       24.27      1.00 o 
  -3   5   6       18.05       21.53      0.71 o 
  -2   5   6      852.43      858.51      9.48 o 
  -1   5   6      112.26       99.32      1.72 o 
   0   5   6       14.76       16.39      0.65 o 
   1   5   6       24.92       24.24      0.67 o 
   2   5   6       99.35       92.63      1.58 o 
   3   5   6       15.01       15.32      0.48 o 
   4   5   6       94.80      103.58      2.18 o 
   5   5   6        2.28        2.47      0.36 o 
   6   5   6        4.33        5.21      0.58 o 
 -10   6   6        0.48       -0.57      1.08 o 
  -9   6   6       29.45       27.95      3.44 o 
  -8   6   6       12.25       10.90      1.34 o 
  -7   6   6        0.96       -0.05      0.59 o 
  -6   6   6        2.44        1.16      0.49 o 
  -5   6   6        9.22        9.70      0.69 o 
  -4   6   6       12.18       13.53      1.00 o 
  -3   6   6      596.94      591.22      9.00 o 
  -2   6   6       71.21       68.30      1.65 o 
  -1   6   6       11.95       11.80      0.54 o 
   0   6   6       90.02       83.42      1.53 o 
   1   6   6        1.00        1.30      0.29 o 
   2   6   6        7.62        7.48      0.54 o 
   3   6   6        4.58        5.91      0.53 o 
   4   6   6       22.67       23.61      0.76 o 
   5   6   6        0.13        0.37      0.37 o 
   6   6   6        8.25        9.00      2.55 o 
  -9   7   6       47.28       52.18      3.76 o 
  -8   7   6        0.02        0.51      0.95 o 
  -7   7   6        8.73        7.32      0.92 o 
  -6   7   6        0.44       -0.01      0.43 o 
  -5   7   6        0.10       -0.44      0.44 o 
  -4   7   6       17.67       17.56      1.02 o 
  -3   7   6        7.98       11.98      0.81 o 
  -2   7   6        0.93        0.80      0.45 o 
  -1   7   6        0.00       -0.22      0.33 o 
   0   7   6        2.68        2.72      0.38 o 
   1   7   6       52.91       49.66      2.01 o 
   2   7   6       19.57       17.02      0.72 o 
   3   7   6       22.87       21.62      0.68 o 
   4   7   6        6.46        7.32      0.52 o 
   5   7   6        0.08       -0.39      0.39 o 
  -8   8   6        3.57        3.31      1.04 o 
  -7   8   6        0.70        0.52      0.94 o 
  -6   8   6       17.08       17.93      1.19 o 
  -5   8   6        9.30        9.80      1.05 o 
  -4   8   6        0.00        0.29      0.50 o 
  -3   8   6       13.99       13.59      0.91 o 
  -2   8   6       53.05       48.64      1.43 o 
  -1   8   6        4.49        5.60      0.57 o 
   0   8   6       10.30        9.70      0.74 o 
   1   8   6        0.70        1.40      0.78 o 
   2   8   6       14.80       17.51      1.61 o 
   3   8   6        5.08        7.92      0.72 o 
   4   8   6       37.39       36.19      1.24 o 
  -7   9   6       12.23       13.99      2.48 o 
  -6   9   6        0.06        0.22      0.73 o 
  -5   9   6        0.36       -0.10      0.57 o 
  -4   9   6        2.65        3.38      0.68 o 
  -3   9   6        0.05       -0.10      0.50 o 
  -2   9   6        2.05        1.94      0.63 o 
  -1   9   6        5.03        4.06      0.59 o 
   0   9   6        8.93        8.17      0.90 o 
   1   9   6        7.73        6.22      0.76 o 
   2   9   6        3.58        4.00      1.15 o 
  -6  10   6        0.26       -0.68      1.01 o 
  -5  10   6        0.16       -0.61      0.61 o 
  -4  10   6        0.86        0.65      0.90 o 
  -3  10   6        2.06        1.79      0.59 o 
  -2  10   6        1.71        2.78      0.60 o 
  -1  10   6        1.19        1.74      0.59 o 
   0  10   6        1.45        0.13      0.89 o 
  -2 -12   7        2.81        3.47      0.79 o 
  -1 -12   7        1.79        1.55      0.63 o 
   0 -12   7       19.40       21.44      1.30 o 
   1 -12   7       47.61       49.62      1.88 o 
   2 -12   7        1.01        1.71      0.83 o 
   3 -12   7        0.48       -0.21      1.01 o 
  -4 -11   7        7.97        8.57      0.79 o 
  -3 -11   7        6.06        6.71      0.79 o 
  -2 -11   7        0.12       -0.03      0.49 o 
  -1 -11   7       16.83       15.11      1.02 o 
   0 -11   7       19.31       24.93      2.10 o 
   1 -11   7        0.03       -0.65      0.69 o 
   2 -11   7        1.12        2.43      0.92 o 
   3 -11   7       15.96       15.27      1.70 o 
   4 -11   7        0.02        0.21      0.98 o 
  -6 -10   7       37.55       40.94      2.02 o 
  -5 -10   7        6.96        7.31      0.91 o 
  -4 -10   7        5.24        3.61      0.60 o 
  -3 -10   7       14.21       14.27      0.90 o 
  -2 -10   7       18.31       16.56      0.97 o 
  -1 -10   7       11.45       12.17      0.86 o 
   0 -10   7        0.13       -0.36      0.55 o 
   1 -10   7        5.78        8.71      0.82 o 
   2 -10   7        5.68        3.43      0.69 o 
   3 -10   7        1.52        1.88      0.62 o 
   4 -10   7       27.93       31.99      1.76 o 
   5 -10   7        0.03        0.45      0.94 o 
   6 -10   7       11.22        9.91      1.65 o 
  -7  -9   7       50.87       59.42      1.93 o 
  -6  -9   7        4.86        6.68      0.80 o 
  -5  -9   7       18.87       19.45      1.15 o 
  -4  -9   7        5.08        4.57      0.58 o 
  -3  -9   7      174.65      178.55      3.42 o 
  -2  -9   7      170.98      160.12      3.10 o 
  -1  -9   7       25.76       26.21      1.18 o 
   0  -9   7       36.35       27.87      1.23 o 
   1  -9   7        0.12       -0.37      0.37 o 
   2  -9   7       18.37       20.83      1.20 o 
   3  -9   7        1.29        2.08      0.60 o 
   4  -9   7        3.45        3.26      0.82 o 
   5  -9   7        2.58        2.24      1.07 o 
   6  -9   7        3.28        2.04      0.90 o 
  -8  -8   7        4.81        4.14      1.21 o 
  -7  -8   7       37.19       47.05      1.78 o 
  -6  -8   7        0.57        0.64      0.51 o 
  -5  -8   7       16.56       16.23      1.00 o 
  -4  -8   7        5.50        7.04      0.81 o 
  -3  -8   7      130.13      130.87      2.59 o 
  -2  -8   7        8.46       11.90      1.12 o 
  -1  -8   7       22.25       20.55      0.81 o 
   0  -8   7      204.94      199.45      3.18 o 
   1  -8   7       87.91       79.02      1.70 o 
   2  -8   7       78.84       74.85      1.71 o 
   3  -8   7      203.01      203.76      3.86 o 
   4  -8   7       20.29       18.96      1.30 o 
   5  -8   7       18.21       21.03      1.43 o 
   6  -8   7        7.80        6.81      1.05 o 
   7  -8   7        4.96        4.37      1.30 o 
  -8  -7   7       69.74       83.20      3.02 o 
  -7  -7   7        1.67        1.78      0.59 o 
  -6  -7   7       41.12       39.42      1.80 o 
  -5  -7   7        1.52        1.33      0.68 o 
  -4  -7   7       84.30       76.18      1.58 o 
  -3  -7   7      272.83      263.78      3.98 o 
  -2  -7   7      140.99      141.64      2.14 o 
  -1  -7   7        0.43        1.05      0.28 o 
   0  -7   7        2.14        4.31      0.39 o 
   1  -7   7      106.58      107.82      1.87 o 
   2  -7   7      241.51      242.20      3.81 o 
   3  -7   7       67.39       64.28      1.77 o 
   4  -7   7       46.81       46.47      1.62 o 
   5  -7   7       67.62       65.60      2.70 o 
   6  -7   7       67.00       62.08      2.80 o 
   7  -7   7        4.13        2.29      1.08 o 
  -9  -6   7        0.03       -0.25      0.72 o 
  -8  -6   7        0.62        1.15      0.72 o 
  -7  -6   7        6.68        9.53      0.88 o 
  -6  -6   7       96.59       88.37      2.28 o 
  -5  -6   7       77.41       76.52      2.03 o 
  -4  -6   7     1536.30     1545.67     22.18 o 
  -3  -6   7        7.12        5.84      0.37 o 
  -2  -6   7       86.19       83.66      1.25 o 
  -1  -6   7      264.21      269.88      2.95 o 
   0  -6   7        3.57        2.50      0.29 o 
   1  -6   7       68.91       58.81      1.12 o 
   2  -6   7        3.94        3.98      0.40 o 
   3  -6   7       12.68       11.17      0.60 o 
   4  -6   7        6.61        6.77      0.56 o 
   5  -6   7       10.22       11.47      1.03 o 
   6  -6   7        6.67        5.08      1.34 o 
   7  -6   7        4.93        5.34      2.86 o 
   8  -6   7        1.22       -0.95      0.95 o 
  -9  -5   7        2.34       -0.07      0.80 o 
  -8  -5   7       43.98       46.03      2.11 o 
  -7  -5   7        0.01       -0.43      0.43 o 
  -6  -5   7       14.95       13.11      0.90 o 
  -5  -5   7       15.93       13.69      0.88 o 
  -4  -5   7      501.10      493.98      6.13 o 
  -3  -5   7      748.96      719.30      7.56 o 
  -2  -5   7      460.93      466.14      4.75 o 
  -1  -5   7       26.01       26.25      0.68 o 
   0  -5   7      123.87      140.45      1.96 o 
   1  -5   7       56.97       61.82      1.06 o 
   2  -5   7        0.51        1.11      0.27 o 
   3  -5   7       16.92       15.44      0.63 o 
   4  -5   7        5.54        3.38      0.52 o 
   5  -5   7      106.58       99.19      2.34 o 
   6  -5   7        0.51       -0.30      0.66 o 
   7  -5   7       10.37       10.54      1.10 o 
   8  -5   7        0.25       -1.15      1.15 o 
 -10  -4   7        3.90        1.02      0.99 o 
  -9  -4   7        0.20        0.32      0.81 o 
  -8  -4   7        0.50        0.57      0.72 o 
  -7  -4   7      240.01      222.17      4.58 o 
  -6  -4   7        3.90        3.77      0.40 o 
  -5  -4   7      262.14      261.19      3.82 o 
  -4  -4   7        8.37        6.70      0.42 o 
  -3  -4   7       23.66       29.37      0.63 o 
  -2  -4   7      353.61      319.89      3.58 o 
  -1  -4   7       36.14       60.36      0.97 o 
   0  -4   7        7.27        6.46      0.44 o 
   1  -4   7       88.22       79.12      1.15 o 
   2  -4   7      762.61      801.34      7.56 o 
   3  -4   7     1705.97     1636.93     17.98 o 
   4  -4   7       72.61       69.50      2.03 o 
   5  -4   7       86.79       79.49      2.02 o 
   6  -4   7       11.37       10.35      0.87 o 
   7  -4   7       19.75       18.07      1.43 o 
   8  -4   7        3.65        2.48      1.08 o 
 -10  -3   7       11.39       13.38      1.53 o 
  -9  -3   7       66.66       67.63      2.70 o 
  -8  -3   7      134.36      116.20      3.56 o 
  -7  -3   7       23.53       20.33      1.00 o 
  -6  -3   7        1.32        1.23      0.30 o 
  -5  -3   7       16.58       13.55      0.55 o 
  -4  -3   7       39.75       38.16      0.79 o 
  -3  -3   7      110.52      109.26      1.71 o 
  -2  -3   7      802.12      923.39      9.53 o 
  -1  -3   7     1331.95     1480.53     16.22 o 
   0  -3   7       11.63        8.65      0.42 o 
   1  -3   7      191.13      206.11      2.33 o 
   2  -3   7      530.93      551.13      5.28 o 
   3  -3   7       39.61       36.36      1.33 o 
   4  -3   7       19.65       14.62      0.72 o 
   5  -3   7       28.51       27.16      1.14 o 
   6  -3   7        4.19        3.57      0.63 o 
   7  -3   7        1.23        2.90      0.91 o 
   8  -3   7        7.86        7.16      1.05 o 
 -10  -2   7        0.55       -0.14      0.80 o 
  -9  -2   7        1.96        0.18      0.76 o 
  -8  -2   7       10.62        6.75      0.75 o 
  -7  -2   7       59.69       59.85      1.73 o 
  -6  -2   7       31.40       29.21      0.83 o 
  -5  -2   7      387.08      360.98      4.31 o 
  -4  -2   7       93.91       95.41      3.19 o 
  -3  -2   7      613.86      614.56      6.96 o 
  -2  -2   7      178.53      182.85      2.19 o 
  -1  -2   7       74.23       80.18      1.15 o 
   0  -2   7      382.20      379.65      3.91 o 
   1  -2   7     1674.79     1782.07     19.34 o 
   2  -2   7       29.72       21.76      0.64 o 
   3  -2   7      326.57      313.90      3.38 o 
   4  -2   7       69.77       63.20      1.19 o 
   5  -2   7       23.22       17.70      0.94 o 
   6  -2   7        0.03       -0.03      0.55 o 
   7  -2   7        5.13        3.49      1.21 o 
   8  -2   7        0.01       -0.24      0.71 o 
 -11  -1   7        3.64        4.68      1.30 o 
 -10  -1   7       23.26       19.04      2.74 o 
  -9  -1   7        0.71       -0.95      0.95 o 
  -8  -1   7       85.35       84.90      2.32 o 
  -7  -1   7        3.07        2.79      0.61 o 
  -6  -1   7       47.51       48.88      1.11 o 
  -5  -1   7       45.14       33.97      0.93 o 
  -4  -1   7        2.47        1.39      0.27 o 
  -3  -1   7      144.87      126.09      1.75 o 
  -2  -1   7      246.31      254.63      3.10 o 
  -1  -1   7     3158.11     3281.72     32.78 o 
   0  -1   7        5.07        2.95      0.26 o 
   1  -1   7      120.47      131.66      1.56 o 
   2  -1   7       98.97       92.84      1.16 o 
   3  -1   7        0.97        1.72      0.27 o 
   4  -1   7      117.17      114.95      1.72 o 
   5  -1   7        7.63        4.52      0.68 o 
   6  -1   7        4.84        5.25      0.78 o 
   7  -1   7       19.61       19.05      1.37 o 
   8  -1   7        5.51        7.81      1.03 o 
 -11   0   7        0.02       -1.07      1.15 o 
 -10   0   7        1.30        1.08      0.90 o 
  -9   0   7       11.61       12.61      1.07 o 
  -8   0   7       33.87       27.18      1.34 o 
  -7   0   7        1.72        0.27      0.56 o 
  -6   0   7      476.08      447.22      5.75 o 
  -5   0   7       13.66        9.17      0.88 o 
  -4   0   7       57.48       65.36      1.22 o 
  -3   0   7       60.56       66.54      1.10 o 
  -2   0   7      104.80      119.97      1.86 o 
  -1   0   7        1.10        0.82      0.16 o 
   0   0   7      120.21      121.92      1.64 o 
   1   0   7       83.17       91.58      1.34 o 
   2   0   7       18.89       16.89      0.49 o 
   3   0   7      255.36      243.99      3.01 o 
   4   0   7       12.98       15.71      0.74 o 
   5   0   7       83.26       83.79      2.02 o 
   6   0   7        0.49        0.02      0.54 o 
   7   0   7       22.15       23.93      1.30 o 
   8   0   7       32.72       34.28      2.04 o 
 -11   1   7        2.09        0.17      1.16 o 
 -10   1   7       15.80       16.40      1.33 o 
  -9   1   7        0.90        0.41      0.63 o 
  -8   1   7       60.91       61.19      2.20 o 
  -7   1   7       98.16      106.24      2.39 o 
  -6   1   7      203.40      197.69      3.44 o 
  -5   1   7        0.75        0.49      0.32 o 
  -4   1   7      107.98      110.39      1.56 o 
  -3   1   7       11.12       18.16      0.60 o 
  -2   1   7      700.81      741.76      8.92 o 
  -1   1   7        8.43        9.49      0.47 o 
   0   1   7      178.19      165.83      2.27 o 
   1   1   7      301.93      312.96      3.65 o 
   2   1   7        4.84        5.02      0.39 o 
   3   1   7      259.46      272.31      3.59 o 
   4   1   7       47.75       46.24      1.14 o 
   5   1   7        2.39        3.00      0.51 o 
   6   1   7        1.38        1.35      0.46 o 
   7   1   7       30.91       30.19      1.41 o 
   8   1   7       49.24       57.08      2.00 o 
 -11   2   7        0.82        3.57      1.78 o 
 -10   2   7        0.67       -0.57      2.23 o 
  -9   2   7       10.18        9.24      1.40 o 
  -8   2   7       15.42       14.95      1.76 o 
  -7   2   7       36.99       35.17      1.16 o 
  -6   2   7        6.10        7.37      0.55 o 
  -5   2   7      128.83      139.74      2.39 o 
  -4   2   7        0.02        0.65      0.32 o 
  -3   2   7        5.39        6.48      0.45 o 
  -2   2   7       23.80       31.04      0.73 o 
  -1   2   7       19.16       15.06      0.54 o 
   0   2   7       37.28       34.94      1.00 o 
   1   2   7      193.48      205.99      3.01 o 
   2   2   7      167.00      169.52      2.17 o 
   3   2   7        6.65        6.11      0.40 o 
   4   2   7      158.71      155.31      2.35 o 
   5   2   7       18.88       19.94      1.13 o 
   6   2   7       19.46       22.14      0.99 o 
   7   2   7       53.42       57.06      1.81 o 
 -10   3   7        5.46        7.89      1.35 o 
  -9   3   7       21.76       21.83      1.84 o 
  -8   3   7       27.29       24.27      1.80 o 
  -7   3   7       25.54       23.63      1.23 o 
  -6   3   7      157.02      161.29      2.53 o 
  -5   3   7      134.13      147.39      2.29 o 
  -4   3   7        4.53        3.60      0.42 o 
  -3   3   7       71.37       68.73      1.18 o 
  -2   3   7       11.06       11.72      0.48 o 
  -1   3   7        0.54       -0.17      0.17 o 
   0   3   7      123.17      115.96      1.93 o 
   1   3   7       48.82       49.46      0.89 o 
   2   3   7       18.19       18.33      0.60 o 
   3   3   7        1.74        1.12      0.26 o 
   4   3   7       37.91       36.57      0.94 o 
   5   3   7       36.36       38.10      1.12 o 
   6   3   7       43.36       43.92      1.30 o 
   7   3   7        0.09        0.35      0.56 o 
 -10   4   7       13.38       11.96      1.57 o 
  -9   4   7       26.65       26.50      3.12 o 
  -8   4   7        0.35        0.54      0.89 o 
  -7   4   7       17.14       20.00      1.39 o 
  -6   4   7        0.02        1.01      0.43 o 
  -5   4   7       12.78       15.53      0.81 o 
  -4   4   7       11.01        9.41      0.60 o 
  -3   4   7        0.75        0.50      0.26 o 
  -2   4   7       95.03       94.64      1.51 o 
  -1   4   7       72.16       70.00      1.38 o 
   0   4   7       59.50       62.87      1.24 o 
   1   4   7        4.00        4.80      0.39 o 
   2   4   7       12.89       11.62      0.50 o 
   3   4   7       64.93       61.51      1.07 o 
   4   4   7      159.54      153.55      2.32 o 
   5   4   7        2.15        1.21      0.45 o 
   6   4   7        1.03        0.45      0.45 o 
 -10   5   7        0.14        1.24      1.01 o 
  -9   5   7       47.05       48.52      3.12 o 
  -8   5   7        0.35       -0.73      0.73 o 
  -7   5   7       28.22       22.56      1.23 o 
  -6   5   7        3.49        3.69      0.59 o 
  -5   5   7       37.13       40.53      1.20 o 
  -4   5   7       27.07       27.69      1.31 o 
  -3   5   7      288.00      281.87      4.14 o 
  -2   5   7       51.47       51.36      1.37 o 
  -1   5   7      143.45      139.74      2.31 o 
   0   5   7        2.44        2.34      0.35 o 
   1   5   7       87.50       87.92      1.58 o 
   2   5   7        3.14        4.50      0.45 o 
   3   5   7      126.46      123.47      1.89 o 
   4   5   7        1.34        1.26      0.52 o 
   5   5   7        0.23        0.65      0.55 o 
   6   5   7        2.04        1.50      0.58 o 
  -9   6   7       15.31       15.17      1.70 o 
  -8   6   7       12.69       13.03      1.47 o 
  -7   6   7        2.48        0.25      0.72 o 
  -6   6   7        1.13        0.96      0.49 o 
  -5   6   7        0.37        1.28      0.45 o 
  -4   6   7       23.06       22.95      0.89 o 
  -3   6   7      221.51      219.19      6.18 o 
  -2   6   7       54.90       55.13      1.48 o 
  -1   6   7       22.53       20.36      1.27 o 
   0   6   7        3.40        2.78      0.39 o 
   1   6   7        2.61        2.38      0.35 o 
   2   6   7        1.68        1.59      0.36 o 
   3   6   7       13.71       11.39      0.67 o 
   4   6   7       30.66       29.01      1.05 o 
   5   6   7        4.14        2.96      0.88 o 
  -9   7   7        0.03        0.47      1.85 o 
  -8   7   7        1.44        1.09      0.92 o 
  -7   7   7        3.06        3.83      0.80 o 
  -6   7   7        5.27        5.02      0.63 o 
  -5   7   7        4.31        5.00      0.71 o 
  -4   7   7       12.81       13.44      0.92 o 
  -3   7   7        8.29        6.74      0.71 o 
  -2   7   7       52.57       51.03      1.48 o 
  -1   7   7        9.96       10.77      1.05 o 
   0   7   7        1.57        0.98      0.43 o 
   1   7   7        4.07        5.16      0.62 o 
   2   7   7        0.46        0.72      0.37 o 
   3   7   7        3.38        2.86      0.66 o 
   4   7   7       25.67       21.92      0.91 o 
  -8   8   7        5.47        8.15      2.29 o 
  -7   8   7       12.25       13.68      3.25 o 
  -6   8   7        2.78        2.98      0.73 o 
  -5   8   7       11.89       14.88      1.08 o 
  -4   8   7        2.87        2.88      0.67 o 
  -3   8   7      128.46      129.02      2.77 o 
  -2   8   7       11.70       11.13      0.81 o 
  -1   8   7        1.10        1.22      0.54 o 
   0   8   7        0.96        0.62      0.64 o 
   1   8   7        0.19       -0.42      0.42 o 
   2   8   7        5.32        6.03      0.88 o 
   3   8   7        7.33        7.96      0.72 o 
  -7   9   7        3.19        4.20      1.26 o 
  -6   9   7        0.03       -0.61      0.73 o 
  -5   9   7        0.50        0.08      0.63 o 
  -4   9   7        1.12        1.11      0.63 o 
  -3   9   7       22.65       23.11      1.43 o 
  -2   9   7        5.03        6.11      0.69 o 
  -1   9   7        5.84        6.91      0.81 o 
   0   9   7        0.59        0.51      0.63 o 
   1   9   7       10.92       11.56      1.34 o 
  -4  10   7        0.34        0.22      0.63 o 
  -3  10   7        2.32        1.99      0.67 o 
  -2  10   7        1.81        2.81      0.87 o 
  -1  10   7        0.35       -0.13      1.02 o 
  -2 -12   8        2.52        1.05      1.18 o 
  -1 -12   8       18.89       19.09      1.24 o 
   0 -12   8        2.25        1.68      0.71 o 
   1 -12   8        0.13        0.20      0.66 o 
   2 -12   8       25.73       26.15      2.16 o 
  -4 -11   8        8.97        8.99      0.85 o 
  -3 -11   8        2.60        1.88      0.61 o 
  -2 -11   8        0.02        0.58      0.64 o 
  -1 -11   8        1.13        0.63      0.62 o 
   0 -11   8       31.45       28.75      1.44 o 
   1 -11   8        7.82        7.17      1.03 o 
   2 -11   8       15.36       15.07      2.02 o 
   3 -11   8        1.83        1.04      1.08 o 
   4 -11   8       23.48       19.10      2.93 o 
  -6 -10   8        4.11        4.87      0.83 o 
  -5 -10   8       11.43       12.55      1.10 o 
  -4 -10   8        6.45        6.72      0.75 o 
  -3 -10   8        0.18       -0.44      0.46 o 
  -2 -10   8        7.88        7.94      0.79 o 
  -1 -10   8       50.44       45.70      1.57 o 
   0 -10   8        1.00        0.66      0.59 o 
   1 -10   8       39.27       40.33      2.50 o 
   2 -10   8        4.36        5.69      0.74 o 
   3 -10   8       12.37       12.12      1.84 o 
   4 -10   8       11.37       11.85      1.53 o 
   5 -10   8        0.00       -0.29      0.92 o 
  -7  -9   8       74.79       83.09      2.50 o 
  -6  -9   8        2.84        2.21      0.85 o 
  -5  -9   8       13.39       16.21      1.15 o 
  -4  -9   8       56.59       58.12      1.65 o 
  -3  -9   8       39.16       42.19      1.47 o 
  -2  -9   8       67.41       69.02      2.65 o 
  -1  -9   8       52.20       51.39      2.19 o 
   0  -9   8        2.54        1.89      0.45 o 
   1  -9   8       19.94       25.59      1.06 o 
   2  -9   8        0.01       -0.48      0.48 o 
   3  -9   8       11.80        9.99      1.07 o 
   4  -9   8       24.29       27.21      2.01 o 
   5  -9   8        0.19        0.00      0.90 o 
   6  -9   8        0.95        0.19      0.86 o 
  -8  -8   8       21.15       23.68      1.65 o 
  -7  -8   8        0.84        1.95      0.68 o 
  -6  -8   8       71.20       81.86      2.30 o 
  -5  -8   8       60.46       62.86      1.93 o 
  -4  -8   8       12.13       13.80      1.02 o 
  -3  -8   8        1.87        2.10      0.51 o 
  -2  -8   8      114.87      109.26      2.34 o 
  -1  -8   8       43.22       42.41      1.17 o 
   0  -8   8        7.88        5.91      0.57 o 
   1  -8   8       69.99       65.11      1.57 o 
   2  -8   8       27.35       29.23      1.28 o 
   3  -8   8        0.03        0.00      0.51 o 
   4  -8   8        3.44        5.05      1.27 o 
   5  -8   8       14.46       13.79      1.79 o 
   6  -8   8       13.26       18.79      1.51 o 
  -8  -7   8       58.66       69.90      2.79 o 
  -7  -7   8       10.86        8.59      1.12 o 
  -6  -7   8       14.16       12.59      1.56 o 
  -5  -7   8        9.48        9.38      0.83 o 
  -4  -7   8       57.64       61.86      1.62 o 
  -3  -7   8       73.21       73.26      1.76 o 
  -2  -7   8        4.95        5.17      0.47 o 
  -1  -7   8       11.10        9.45      0.72 o 
   0  -7   8      385.15      346.57      5.06 o 
   1  -7   8       43.72       45.80      1.47 o 
   2  -7   8      188.04      193.31      4.56 o 
   3  -7   8      151.49      155.16      3.97 o 
   4  -7   8       21.21       19.19      1.34 o 
   5  -7   8       20.85       22.10      1.52 o 
   6  -7   8        2.44        2.76      0.88 o 
   7  -7   8       56.98       63.77      4.52 o 
  -9  -6   8       26.69       34.64      2.20 o 
  -8  -6   8        0.17        1.76      0.85 o 
  -7  -6   8       30.98       34.02      1.80 o 
  -6  -6   8        7.24        7.25      1.08 o 
  -5  -6   8       25.40       25.98      1.66 o 
  -4  -6   8      253.31      248.24      3.71 o 
  -3  -6   8        0.29        0.10      0.29 o 
  -2  -6   8       22.63       26.93      0.74 o 
  -1  -6   8       23.06       24.96      0.67 o 
   0  -6   8       21.01       22.21      0.69 o 
   1  -6   8      203.51      190.18      2.47 o 
   2  -6   8        0.45        0.07      0.34 o 
   3  -6   8       90.01       97.58      2.20 o 
   4  -6   8        9.39       12.69      0.91 o 
   5  -6   8      119.28      111.70      2.99 o 
   6  -6   8        7.73       11.74      1.43 o 
   7  -6   8        0.08        0.35      1.03 o 
  -9  -5   8        0.84       -0.72      0.72 o 
  -8  -5   8       25.60       25.53      1.80 o 
  -7  -5   8        8.60        7.91      1.08 o 
  -6  -5   8       14.67       18.04      1.08 o 
  -5  -5   8      114.27      115.75      2.58 o 
  -4  -5   8      276.76      268.57      3.62 o 
  -3  -5   8      156.20      140.82      2.00 o 
  -2  -5   8      200.02      203.38      2.48 o 
  -1  -5   8      133.13      119.56      1.76 o 
   0  -5   8       31.94       18.95      0.61 o 
   1  -5   8      181.35      177.67      2.54 o 
   2  -5   8       42.35       47.10      1.18 o 
   3  -5   8       93.17       92.53      1.60 o 
   4  -5   8        0.16       -0.53      0.53 o 
   5  -5   8        7.85        6.68      0.88 o 
   6  -5   8       27.02       26.59      1.54 o 
   7  -5   8        0.59        0.02      0.76 o 
 -10  -4   8        3.10        1.49      2.74 o 
  -9  -4   8        1.97        3.57      0.99 o 
  -8  -4   8       38.63       31.43      1.80 o 
  -7  -4   8        0.09       -0.54      0.54 o 
  -6  -4   8        0.14       -0.03      0.34 o 
  -5  -4   8      386.23      367.09      5.26 o 
  -4  -4   8     1523.92     1465.36     14.95 o 
  -3  -4   8       86.70       85.90      1.35 o 
  -2  -4   8      206.20      210.30      2.70 o 
  -1  -4   8      282.87      294.57      3.19 o 
   0  -4   8       97.57       99.52      1.80 o 
   1  -4   8      246.68      231.46      2.66 o 
   2  -4   8      862.42      832.45      9.45 o 
   3  -4   8       81.15       81.65      1.48 o 
   4  -4   8       92.87       85.59      2.07 o 
   5  -4   8        1.51        2.18      0.58 o 
   6  -4   8       46.43       49.32      1.65 o 
   7  -4   8        2.06        2.81      1.21 o 
   8  -4   8        1.71        1.43      2.93 o 
 -10  -3   8        6.38        9.65      1.39 o 
  -9  -3   8       42.25       42.93      5.16 o 
  -8  -3   8       26.20       25.42      1.75 o 
  -7  -3   8       13.73       15.88      0.99 o 
  -6  -3   8        0.14        0.86      0.43 o 
  -5  -3   8        0.52        0.41      0.30 o 
  -4  -3   8      116.10      122.39      2.13 o 
  -3  -3   8      444.46      422.72      5.84 o 
  -2  -3   8       25.88       38.94      0.78 o 
  -1  -3   8        8.77       12.19      0.46 o 
   0  -3   8      173.70      169.55      2.02 o 
   1  -3   8        5.29        4.01      0.32 o 
   2  -3   8      139.85      134.58      3.05 o 
   3  -3   8       23.83       23.84      0.79 o 
   4  -3   8      157.11      147.32      2.89 o 
   5  -3   8      179.14      170.77      3.33 o 
   6  -3   8        8.82        7.21      0.93 o 
   7  -3   8        1.33        1.61      0.78 o 
   8  -3   8        0.12       -0.74      0.74 o 
 -10  -2   8       21.96       28.73      5.35 o 
  -9  -2   8        3.50        5.07      1.08 o 
  -8  -2   8       40.02       31.40      1.99 o 
  -7  -2   8       36.39       28.85      1.27 o 
  -6  -2   8       59.00       62.69      1.56 o 
  -5  -2   8      349.44      332.19      8.38 o 
  -4  -2   8       18.83       16.45      0.99 o 
  -3  -2   8       48.51       47.17      0.93 o 
  -2  -2   8      117.39       97.96      1.39 o 
  -1  -2   8      158.74      193.79      2.34 o 
   0  -2   8      176.29      180.56      2.09 o 
   1  -2   8        0.04        0.59      0.18 o 
   2  -2   8       41.14       38.54      0.79 o 
   3  -2   8      113.74      119.26      1.71 o 
   4  -2   8       64.47       59.19      1.56 o 
   5  -2   8        2.45       -0.17      0.42 o 
   6  -2   8       22.16       23.78      1.82 o 
   7  -2   8        6.09        6.54      0.97 o 
   8  -2   8        3.13        2.21      0.88 o 
 -11  -1   8        0.04       -0.66      1.08 o 
 -10  -1   8       13.28       14.53      2.10 o 
  -9  -1   8        6.62        9.08      1.21 o 
  -8  -1   8       61.72       54.46      1.88 o 
  -7  -1   8        4.28        4.36      0.68 o 
  -6  -1   8       54.29       52.33      1.32 o 
  -5  -1   8       21.30       21.43      0.78 o 
  -4  -1   8       34.28       32.34      0.79 o 
  -3  -1   8        3.72        4.22      0.34 o 
  -2  -1   8      928.87     1067.31     10.99 o 
  -1  -1   8       68.34       76.27      1.15 o 
   0  -1   8       52.48       60.19      1.26 o 
   1  -1   8      316.07      339.41      3.77 o 
   2  -1   8       71.65       78.58      1.21 o 
   3  -1   8       33.19       27.51      0.78 o 
   4  -1   8       56.68       57.66      1.33 o 
   5  -1   8        7.66        7.13      0.86 o 
   6  -1   8       17.99       18.07      1.27 o 
   7  -1   8        0.91       -0.04      0.66 o 
   8  -1   8       11.49       10.97      1.10 o 
 -11   0   8       18.75       21.20      3.37 o 
 -10   0   8       45.98       44.93      2.52 o 
  -9   0   8        3.44        2.43      0.73 o 
  -8   0   8       14.33       11.64      1.02 o 
  -7   0   8       14.32       13.80      1.05 o 
  -6   0   8      158.04      152.32      2.23 o 
  -5   0   8       23.18       27.65      0.77 o 
  -4   0   8       17.12       21.80      0.71 o 
  -3   0   8      162.49      149.54      2.22 o 
  -2   0   8      140.70      132.11      1.72 o 
  -1   0   8       17.13       11.27      0.90 o 
   0   0   8      189.96      192.67      2.44 o 
   1   0   8       14.71       12.04      0.58 o 
   2   0   8       44.40       46.78      0.85 o 
   3   0   8      110.99      110.54      1.64 o 
   4   0   8       15.93       12.99      0.79 o 
   5   0   8        7.94       10.16      1.40 o 
   6   0   8       13.36       15.28      1.15 o 
   7   0   8       15.30       13.44      1.12 o 
 -11   1   8        3.76        4.71      1.91 o 
 -10   1   8        6.62        8.08      1.08 o 
  -9   1   8        3.04       -0.37      0.61 o 
  -8   1   8        1.96        1.32      0.66 o 
  -7   1   8       53.09       52.66      2.15 o 
  -6   1   8        2.37        3.57      0.47 o 
  -5   1   8       32.32       27.39      1.17 o 
  -4   1   8        3.81        3.14      0.42 o 
  -3   1   8       51.46       61.01      1.28 o 
  -2   1   8        1.78        2.63      0.33 o 
  -1   1   8       72.05       72.08      1.23 o 
   0   1   8      267.55      286.54      3.71 o 
   1   1   8      113.32      120.70      1.81 o 
   2   1   8        2.22        3.31      0.32 o 
   3   1   8      147.12      140.27      2.16 o 
   4   1   8        5.24        7.44      0.68 o 
   5   1   8       30.88       26.63      1.53 o 
   6   1   8       20.88       21.63      1.21 o 
   7   1   8        3.48        5.34      0.85 o 
 -11   2   8        2.01        1.97      1.12 o 
 -10   2   8        2.98        3.33      1.12 o 
  -9   2   8        4.08        5.49      1.17 o 
  -8   2   8        7.73        4.45      1.08 o 
  -7   2   8       21.37       21.39      1.11 o 
  -6   2   8        7.34        6.22      0.59 o 
  -5   2   8       20.56       17.97      0.97 o 
  -4   2   8       19.16       16.51      0.72 o 
  -3   2   8        0.02        0.05      0.21 o 
  -2   2   8        2.07        4.21      0.34 o 
  -1   2   8       11.30        9.31      0.67 o 
   0   2   8       47.29       47.85      0.93 o 
   1   2   8        0.29        0.52      0.30 o 
   2   2   8       81.06       76.31      1.35 o 
   3   2   8        4.83        4.95      0.41 o 
   4   2   8       48.03       40.71      1.16 o 
   5   2   8       22.07       21.34      0.97 o 
   6   2   8        6.54        6.39      0.78 o 
   7   2   8        0.14       -0.59      0.59 o 
 -10   3   8        0.23        0.42      2.23 o 
  -9   3   8        3.65        2.61      1.08 o 
  -8   3   8       10.19       12.02      1.35 o 
  -7   3   8        0.19        0.18      0.50 o 
  -6   3   8       98.66      105.93      2.38 o 
  -5   3   8        7.86        6.21      0.63 o 
  -4   3   8       30.82       25.54      0.87 o 
  -3   3   8       25.84       22.95      0.64 o 
  -2   3   8        6.64        8.75      0.48 o 
  -1   3   8        4.30        3.65      0.31 o 
   0   3   8      145.96      147.02      2.38 o 
   1   3   8       81.42       81.63      1.42 o 
   2   3   8       12.00       10.92      0.54 o 
   3   3   8       22.68       24.74      0.80 o 
   4   3   8        2.34        1.62      0.39 o 
   5   3   8        0.16        0.45      0.41 o 
   6   3   8        7.33        8.23      0.81 o 
 -10   4   8        2.19        3.69      1.21 o 
  -9   4   8        4.75        4.07      1.17 o 
  -8   4   8       21.92       15.65      1.57 o 
  -7   4   8        4.01        2.66      0.61 o 
  -6   4   8        1.93        1.56      0.52 o 
  -5   4   8      106.04      105.79      2.57 o 
  -4   4   8        8.99       10.63      0.75 o 
  -3   4   8        0.04       -0.17      0.29 o 
  -2   4   8        0.44       -0.28      0.28 o 
  -1   4   8       46.17       48.49      1.15 o 
   0   4   8        9.58        9.21      0.62 o 
   1   4   8       61.85       57.57      1.05 o 
   2   4   8       12.67       11.73      0.65 o 
   3   4   8       23.65       24.27      1.39 o 
   4   4   8        3.88        2.99      0.49 o 
   5   4   8        1.55        1.21      0.50 o 
   6   4   8        7.59       10.47      0.99 o 
 -10   5   8       14.37       17.32      2.74 o 
  -9   5   8        0.68        1.30      1.03 o 
  -8   5   8        3.05        6.40      1.72 o 
  -7   5   8        1.71        2.33      0.73 o 
  -6   5   8      118.45      124.90      2.47 o 
  -5   5   8        1.05        0.12      0.42 o 
  -4   5   8        0.27        0.19      0.37 o 
  -3   5   8       11.46       10.43      0.92 o 
  -2   5   8       16.90       14.31      0.96 o 
  -1   5   8       33.97       35.50      1.15 o 
   0   5   8        1.85        1.24      0.41 o 
   1   5   8       28.43       28.72      1.02 o 
   2   5   8       11.11       11.53      0.82 o 
   3   5   8        1.01        0.68      0.42 o 
   4   5   8       10.32        9.59      0.89 o 
   5   5   8        0.32        0.48      0.59 o 
  -9   6   8        7.41        6.06      1.28 o 
  -8   6   8        0.50        0.55      0.89 o 
  -7   6   8        0.27        0.66      0.63 o 
  -6   6   8        0.05        0.00      0.46 o 
  -5   6   8        0.21        0.66      0.45 o 
  -4   6   8       11.86        9.84      0.82 o 
  -3   6   8        2.83        1.94      0.64 o 
  -2   6   8       48.44       45.92      1.38 o 
  -1   6   8        4.40        4.69      0.57 o 
   0   6   8        9.90       13.27      0.76 o 
   1   6   8        0.12        0.02      0.37 o 
   2   6   8        4.05        4.46      0.55 o 
   3   6   8       28.43       31.05      1.40 o 
   4   6   8        3.22        1.54      0.61 o 
  -8   7   8        5.82        5.35      1.19 o 
  -7   7   8        2.48        1.96      1.03 o 
  -6   7   8        0.04        0.02      1.05 o 
  -5   7   8        2.44        1.94      0.65 o 
  -4   7   8        2.13        4.44      0.70 o 
  -3   7   8      101.45       97.39      2.67 o 
  -2   7   8        4.79        1.52      0.63 o 
  -1   7   8        0.87        0.73      0.44 o 
   0   7   8        0.13       -0.27      0.43 o 
   1   7   8       25.38       26.90      1.43 o 
   2   7   8        0.00        0.31      0.65 o 
   3   7   8       44.51       48.16      2.66 o 
  -7   8   8        0.00        1.22      1.85 o 
  -6   8   8        0.05        0.24      0.73 o 
  -5   8   8        3.91        5.00      0.84 o 
  -4   8   8       41.71       43.45      1.67 o 
  -3   8   8       80.96       77.34      2.69 o 
  -2   8   8        0.18       -0.38      0.59 o 
  -1   8   8        0.34        0.49      0.54 o 
   0   8   8        3.81        5.74      1.08 o 
   1   8   8        2.94        3.48      0.68 o 
   2   8   8        0.00        0.50      0.67 o 
  -6   9   8        1.42        0.91      0.83 o 
  -5   9   8        2.15        2.60      0.77 o 
  -4   9   8        6.59        9.01      0.93 o 
  -3   9   8        2.32        2.82      0.80 o 
  -2   9   8        2.54        3.02      0.76 o 
  -1   9   8        6.82        7.33      1.03 o 
   0   9   8       11.39       12.10      1.66 o 
  -1 -12   9        9.45        8.94      1.02 o 
   0 -12   9        5.40        5.99      0.91 o 
  -4 -11   9        7.16        9.32      0.91 o 
  -3 -11   9       14.25       16.11      1.13 o 
  -2 -11   9        0.02        0.79      0.60 o 
  -1 -11   9       15.84       19.28      1.54 o 
   0 -11   9        0.92       -0.34      0.60 o 
   1 -11   9        0.39        0.92      0.78 o 
   2 -11   9       16.53       18.51      1.88 o 
   3 -11   9        2.04        5.60      2.04 o 
  -5 -10   9        7.30        6.72      1.06 o 
  -4 -10   9        0.06       -0.85      0.85 o 
  -3 -10   9        7.02        6.10      0.78 o 
  -2 -10   9        0.43        0.68      0.53 o 
  -1 -10   9       15.17       13.18      1.03 o 
   0 -10   9       53.24       52.11      1.77 o 
   1 -10   9        4.51        4.83      0.90 o 
   2 -10   9        0.30       -0.59      0.59 o 
   3 -10   9       48.65       47.98      2.48 o 
   4 -10   9        4.14        4.17      1.22 o 
  -7  -9   9        0.93       -0.65      0.65 o 
  -6  -9   9        3.14        2.90      0.78 o 
  -5  -9   9       20.29       22.10      1.73 o 
  -4  -9   9       26.13       26.85      1.51 o 
  -3  -9   9       35.30       35.29      1.38 o 
  -2  -9   9       35.38       33.15      1.35 o 
  -1  -9   9        6.73        7.50      0.81 o 
   0  -9   9       15.19       13.61      0.84 o 
   1  -9   9       14.42       15.14      1.02 o 
   2  -9   9      118.14      120.67      3.64 o 
   3  -9   9       10.35        6.70      1.91 o 
   4  -9   9       10.90       10.90      1.48 o 
   5  -9   9        3.38        4.17      1.40 o 
  -7  -8   9        0.27        0.39      0.65 o 
  -6  -8   9       13.34       11.26      1.16 o 
  -5  -8   9        1.23        0.68      0.58 o 
  -4  -8   9       53.26       58.04      1.69 o 
  -3  -8   9       24.50       23.57      1.13 o 
  -2  -8   9       43.75       42.61      1.45 o 
  -1  -8   9        1.16        0.87      0.54 o 
   0  -8   9        1.73        2.90      0.50 o 
   1  -8   9        2.59        1.69      0.56 o 
   2  -8   9       40.77       39.13      1.57 o 
   3  -8   9        6.84        8.35      1.25 o 
   4  -8   9        1.43        1.26      1.02 o 
   5  -8   9       32.82       29.70      2.20 o 
   6  -8   9       20.81       22.36      1.67 o 
  -8  -7   9       23.51       25.21      1.97 o 
  -7  -7   9       65.07       72.78      3.82 o 
  -6  -7   9        6.57        6.61      0.86 o 
  -5  -7   9       18.25       19.76      1.39 o 
  -4  -7   9       12.73       13.02      0.98 o 
  -3  -7   9      145.00      139.82      2.43 o 
  -2  -7   9       33.45       31.26      1.01 o 
  -1  -7   9       73.61       59.83      1.43 o 
   0  -7   9        1.44        1.24      0.41 o 
   1  -7   9      119.27      118.14      2.29 o 
   2  -7   9        0.25        0.62      0.49 o 
   3  -7   9       12.21       13.29      1.39 o 
   4  -7   9       36.87       34.59      2.08 o 
   5  -7   9        7.79        7.60      1.10 o 
   6  -7   9        2.08        1.10      0.88 o 
  -9  -6   9       19.44       20.78      1.80 o 
  -8  -6   9        1.67        1.82      0.94 o 
  -7  -6   9        0.53        0.00      0.63 o 
  -6  -6   9       18.36       15.95      1.39 o 
  -5  -6   9       47.42       51.97      1.74 o 
  -4  -6   9       64.77       57.62      1.48 o 
  -3  -6   9        9.17        7.19      0.59 o 
  -2  -6   9        0.96        2.04      0.50 o 
  -1  -6   9      108.05       94.42      1.70 o 
   0  -6   9       54.53       45.26      1.24 o 
   1  -6   9      331.02      322.26      4.09 o 
   2  -6   9      312.47      302.13      4.56 o 
   3  -6   9       90.00       81.43      2.38 o 
   4  -6   9       19.49       21.65      1.44 o 
   5  -6   9        4.54        4.38      0.93 o 
   6  -6   9        9.80       11.62      1.23 o 
   7  -6   9        9.98        6.97      1.38 o 
  -9  -5   9       44.17       62.17      2.79 o 
  -8  -5   9       16.44       18.33      1.57 o 
  -7  -5   9       48.00       43.92      2.11 o 
  -6  -5   9        0.24       -0.60      1.15 o 
  -5  -5   9       15.38       12.71      0.88 o 
  -4  -5   9      214.78      214.13      3.70 o 
  -3  -5   9      202.08      202.13      2.92 o 
  -2  -5   9      119.67      121.51      1.84 o 
  -1  -5   9       50.35       52.45      1.17 o 
   0  -5   9      249.29      237.53      2.92 o 
   1  -5   9      272.43      271.07      3.28 o 
   2  -5   9       81.28       75.39      1.54 o 
   3  -5   9      123.16      120.31      2.62 o 
   4  -5   9       37.43       34.16      1.23 o 
   5  -5   9       43.49       44.33      2.70 o 
   6  -5   9        2.30        2.24      0.80 o 
   7  -5   9       16.96       21.90      3.06 o 
 -10  -4   9        1.85        0.83      0.99 o 
  -9  -4   9        1.25        0.35      1.85 o 
  -8  -4   9       14.38       14.77      1.44 o 
  -7  -4   9       59.84       56.78      2.38 o 
  -6  -4   9       37.17       35.86      1.43 o 
  -5  -4   9      647.18      646.97     11.22 o 
  -4  -4   9       86.56       88.81      1.77 o 
  -3  -4   9       68.54       68.18      1.34 o 
  -2  -4   9        9.51        8.10      0.44 o 
  -1  -4   9       27.48       27.85      0.72 o 
   0  -4   9      139.55      119.45      1.61 o 
   1  -4   9      209.88      207.70      2.81 o 
   2  -4   9      495.00      486.87      6.28 o 
   3  -4   9        2.54        1.18      0.49 o 
   4  -4   9        0.85       -0.13      0.46 o 
   5  -4   9       23.38       22.80      1.23 o 
   6  -4   9       20.62       24.46      1.31 o 
   7  -4   9       19.55       15.23      1.80 o 
 -10  -3   9        0.65       -0.32      0.90 o 
  -9  -3   9        9.04       10.45      1.39 o 
  -8  -3   9       22.18       17.01      1.52 o 
  -7  -3   9        0.82        0.70      0.68 o 
  -6  -3   9       43.32       40.60      1.49 o 
  -5  -3   9      247.02      237.94      3.70 o 
  -4  -3   9      327.27      332.06      4.80 o 
  -3  -3   9      178.17      175.31      2.38 o 
  -2  -3   9       31.18       38.00      0.81 o 
  -1  -3   9      121.98      128.59      1.66 o 
   0  -3   9        8.96        8.25      0.42 o 
   1  -3   9       48.64       53.89      1.26 o 
   2  -3   9       38.88       41.70      1.32 o 
   3  -3   9        0.01        0.11      0.38 o 
   4  -3   9      165.81      155.20      2.77 o 
   5  -3   9        2.34        1.55      0.55 o 
   6  -3   9        0.14       -0.71      1.04 o 
   7  -3   9        6.12        6.12      1.00 o 
 -10  -2   9        0.03        0.05      0.94 o 
  -9  -2   9        1.16        1.08      0.89 o 
  -8  -2   9       87.90       89.22      3.67 o 
  -7  -2   9        3.83        4.62      0.71 o 
  -6  -2   9      295.82      284.85      5.51 o 
  -5  -2   9       10.02       11.78      0.90 o 
  -4  -2   9      307.52      306.03      4.11 o 
  -3  -2   9        0.33       -0.17      0.25 o 
  -2  -2   9        9.94       12.21      0.51 o 
  -1  -2   9        0.12        0.36      0.38 o 
   0  -2   9      272.22      268.73      3.37 o 
   1  -2   9        0.64        0.85      0.23 o 
   2  -2   9     1038.17      989.30     12.03 o 
   3  -2   9       59.95       57.38      1.36 o 
   4  -2   9       49.05       45.65      1.25 o 
   5  -2   9        4.65        3.30      0.76 o 
   6  -2   9       58.88       54.87      3.66 o 
   7  -2   9        0.26       -0.17      0.74 o 
 -10  -1   9        8.82        8.85      1.35 o 
  -9  -1   9       27.62       26.02      1.87 o 
  -8  -1   9        5.38        6.00      0.86 o 
  -7  -1   9       34.03       34.28      1.47 o 
  -6  -1   9       72.10       68.79      1.78 o 
  -5  -1   9      143.28      139.25      2.24 o 
  -4  -1   9       95.89       94.17      1.54 o 
  -3  -1   9       78.80       84.72      1.44 o 
  -2  -1   9      875.25      909.55      9.49 o 
  -1  -1   9       19.73       23.47      0.74 o 
   0  -1   9        2.42        2.40      0.33 o 
   1  -1   9       22.45       21.18      0.68 o 
   2  -1   9      236.23      225.49      3.22 o 
   3  -1   9      150.55      139.50      2.40 o 
   4  -1   9       14.07       15.84      0.97 o 
   5  -1   9       27.00       24.56      1.42 o 
   6  -1   9       11.14        9.83      1.08 o 
   7  -1   9       13.89       13.53      2.71 o 
 -10   0   9        5.34        3.28      0.92 o 
  -9   0   9       15.13       10.19      1.07 o 
  -8   0   9       59.04       64.80      2.16 o 
  -7   0   9       58.33       49.65      1.81 o 
  -6   0   9        0.24        0.29      0.42 o 
  -5   0   9       12.30       11.69      0.85 o 
  -4   0   9       75.69       75.80      1.60 o 
  -3   0   9       98.52      100.61      1.85 o 
  -2   0   9        5.53        7.99      0.49 o 
  -1   0   9      142.18      136.26      2.06 o 
   0   0   9      156.27      160.12      2.15 o 
   1   0   9       15.25       12.32      0.62 o 
   2   0   9      211.13      197.18      2.81 o 
   3   0   9        0.04       -0.36      0.36 o 
   4   0   9       29.89       28.43      1.32 o 
   5   0   9        0.39        0.51      0.61 o 
   6   0   9       16.30       14.68      1.20 o 
   7   0   9       14.81       14.23      1.19 o 
 -10   1   9        0.62       -1.02      1.02 o 
  -9   1   9        8.81        9.21      1.42 o 
  -8   1   9        0.91        0.45      0.63 o 
  -7   1   9       13.22       10.27      0.95 o 
  -6   1   9       33.69       37.28      1.16 o 
  -5   1   9       17.69       16.28      0.81 o 
  -4   1   9       27.49       25.29      0.87 o 
  -3   1   9      202.10      212.29      3.00 o 
  -2   1   9      582.26      586.30      7.89 o 
  -1   1   9        2.45        2.77      0.56 o 
   0   1   9       21.07       21.70      0.69 o 
   1   1   9       74.84       71.55      1.42 o 
   2   1   9       12.53       14.27      0.72 o 
   3   1   9       38.94       39.96      1.14 o 
   4   1   9        0.92        1.24      0.45 o 
   5   1   9        5.76        6.05      0.79 o 
   6   1   9       62.67       64.09      2.33 o 
 -10   2   9        8.80        9.47      1.39 o 
  -9   2   9        7.78        7.16      2.23 o 
  -8   2   9        0.14       -0.57      0.76 o 
  -7   2   9       17.35       16.35      1.43 o 
  -6   2   9        3.43        2.57      0.55 o 
  -5   2   9       11.02        8.99      0.63 o 
  -4   2   9       11.17        9.21      0.46 o 
  -3   2   9        3.86        4.07      0.45 o 
  -2   2   9       29.61       29.57      1.01 o 
  -1   2   9       85.80       83.82      1.57 o 
   0   2   9        0.42        0.19      0.27 o 
   1   2   9        0.08       -0.32      0.33 o 
   2   2   9       14.91       14.18      0.79 o 
   3   2   9        0.17        0.59      0.40 o 
   4   2   9       40.15       42.33      1.15 o 
   5   2   9        3.60        6.10      0.60 o 
   6   2   9        4.14        2.93      0.75 o 
 -10   3   9        0.39       -0.17      1.27 o 
  -9   3   9        7.04        6.35      1.85 o 
  -8   3   9        4.01        6.19      2.10 o 
  -7   3   9        2.51        0.59      0.83 o 
  -6   3   9        0.48        0.61      0.48 o 
  -5   3   9       12.93       11.63      0.82 o 
  -4   3   9       20.20       19.06      1.12 o 
  -3   3   9       50.70       59.98      1.31 o 
  -2   3   9       54.86       62.11      1.31 o 
  -1   3   9      120.69      121.47      2.03 o 
   0   3   9        3.90        3.98      0.45 o 
   1   3   9       23.98       24.13      1.13 o 
   2   3   9       52.66       54.67      1.33 o 
   3   3   9       41.71       42.94      1.38 o 
   4   3   9        0.12       -0.11      0.41 o 
   5   3   9       11.85       12.91      0.77 o 
   6   3   9        0.00       -0.82      0.82 o 
 -10   4   9        5.42        6.93      1.39 o 
  -9   4   9        0.06       -0.32      0.99 o 
  -8   4   9       10.67        8.75      1.30 o 
  -7   4   9        1.66        3.46      0.78 o 
  -6   4   9       29.70       29.44      2.44 o 
  -5   4   9        1.11        1.35      0.52 o 
  -4   4   9        2.37        1.12      0.42 o 
  -3   4   9        3.86        4.76      0.46 o 
  -2   4   9       51.46       53.52      1.44 o 
  -1   4   9       34.04       31.22      1.18 o 
   0   4   9      170.08      172.62      3.18 o 
   1   4   9       13.91       16.83      0.93 o 
   2   4   9        8.06        9.29      0.86 o 
   3   4   9       46.95       47.83      1.46 o 
   4   4   9       15.65       17.05      1.02 o 
   5   4   9        0.38       -0.19      0.64 o 
  -9   5   9        3.62        4.50      1.25 o 
  -8   5   9        1.03        0.01      1.46 o 
  -7   5   9        4.64        5.50      1.18 o 
  -6   5   9       59.42       59.97      1.84 o 
  -5   5   9        2.55        3.37      1.12 o 
  -4   5   9        1.28        1.79      0.47 o 
  -3   5   9       19.65       18.36      0.93 o 
  -2   5   9       56.84       50.96      1.48 o 
  -1   5   9        9.08        7.80      0.66 o 
   0   5   9        0.65        0.93      0.44 o 
   1   5   9        0.10        0.11      0.40 o 
   2   5   9       11.24       10.11      0.75 o 
   3   5   9        0.17       -0.08      0.57 o 
   4   5   9        7.01        5.42      0.86 o 
  -9   6   9        0.67       -0.90      0.90 o 
  -8   6   9        1.61        3.54      1.13 o 
  -7   6   9        0.07        0.80      0.64 o 
  -6   6   9        0.12        0.17      0.53 o 
  -5   6   9        1.78        2.80      0.78 o 
  -4   6   9        0.01       -0.60      0.61 o 
  -3   6   9        6.05        5.64      0.83 o 
  -2   6   9        1.98        3.13      0.58 o 
  -1   6   9        0.01        0.02      0.44 o 
   0   6   9        0.22        0.90      0.47 o 
   1   6   9        5.59        4.77      0.59 o 
   2   6   9       18.72       17.51      1.49 o 
   3   6   9       39.37       42.73      1.67 o 
  -8   7   9        0.28       -0.51      1.66 o 
  -7   7   9        1.88        2.01      1.08 o 
  -6   7   9       11.75       11.74      1.22 o 
  -5   7   9        8.79       10.93      1.00 o 
  -4   7   9       61.63       60.23      2.18 o 
  -3   7   9        0.06       -0.63      0.63 o 
  -2   7   9        3.05        1.78      0.66 o 
  -1   7   9        0.14       -0.32      0.45 o 
   0   7   9        8.11        9.43      1.19 o 
   1   7   9        7.45        5.85      1.20 o 
   2   7   9       12.04       10.77      1.06 o 
  -7   8   9        0.04       -0.64      1.40 o 
  -6   8   9        0.78        1.69      0.86 o 
  -5   8   9        5.73        7.64      0.93 o 
  -4   8   9       28.79       29.19      2.39 o 
  -3   8   9        3.12        4.11      0.88 o 
  -2   8   9        0.17       -0.63      0.63 o 
  -1   8   9        0.35       -0.39      0.56 o 
   0   8   9        0.16        0.25      0.56 o 
   1   8   9        1.26        1.60      0.85 o 
  -4   9   9        0.28        0.01      0.77 o 
  -3   9   9       13.91       10.23      1.15 o 
  -2   9   9        0.13        0.19      1.27 o 
  -3 -11  10       53.28       61.24      2.11 o 
  -2 -11  10        6.56        7.63      0.95 o 
  -1 -11  10       76.86       77.48      2.41 o 
   0 -11  10        0.06       -0.72      0.72 o 
   1 -11  10        3.22        5.22      1.34 o 
   2 -11  10        5.89        8.67      1.48 o 
  -5 -10  10        0.06       -0.01      0.70 o 
  -4 -10  10        0.83        0.71      0.74 o 
  -3 -10  10        0.01        0.15      0.58 o 
  -2 -10  10      157.59      167.91      4.08 o 
  -1 -10  10       35.24       31.54      1.54 o 
   0 -10  10        0.30        0.30      0.70 o 
   1 -10  10       63.57       66.16      3.88 o 
   2 -10  10        0.13        0.01      0.68 o 
   3 -10  10       47.68       49.73      2.63 o 
   4 -10  10        3.32        6.47      3.50 o 
  -6  -9  10        1.22        2.04      0.80 o 
  -5  -9  10       35.62       36.21      2.02 o 
  -4  -9  10        4.38        3.08      0.65 o 
  -3  -9  10       47.78       45.53      1.60 o 
  -2  -9  10      168.58      162.91      3.36 o 
  -1  -9  10       25.32       24.12      1.29 o 
   0  -9  10       25.81       23.69      1.24 o 
   1  -9  10       10.36       10.12      0.99 o 
   2  -9  10       14.33       13.59      1.21 o 
   3  -9  10       13.56       13.45      2.36 o 
   4  -9  10       19.04       17.75      1.88 o 
   5  -9  10        3.65        3.76      1.26 o 
  -7  -8  10       11.77       18.36      1.54 o 
  -6  -8  10        3.28        3.96      0.80 o 
  -5  -8  10        1.25        1.02      0.66 o 
  -4  -8  10       10.34        9.89      0.98 o 
  -3  -8  10      168.36      162.60      3.26 o 
  -2  -8  10        0.10        0.24      0.43 o 
  -1  -8  10        3.87        0.83      0.59 o 
   0  -8  10      161.01      158.44      2.91 o 
   1  -8  10       34.14       33.17      1.36 o 
   2  -8  10       51.23       53.48      2.03 o 
   3  -8  10       66.68       67.87      2.92 o 
   4  -8  10        0.00       -0.45      0.92 o 
   5  -8  10       44.01       45.71      2.61 o 
  -8  -7  10       21.92       22.95      1.88 o 
  -7  -7  10        0.82        0.03      0.73 o 
  -6  -7  10       19.81       23.07      1.39 o 
  -5  -7  10      100.03       96.27      2.62 o 
  -4  -7  10        0.24        0.07      0.61 o 
  -3  -7  10       11.22       11.21      0.72 o 
  -2  -7  10      109.90      106.61      2.10 o 
  -1  -7  10        9.18        5.77      0.60 o 
   0  -7  10        1.10        3.27      0.51 o 
   1  -7  10        7.54        9.69      0.84 o 
   2  -7  10       20.11       20.08      1.34 o 
   3  -7  10       15.96       20.05      1.91 o 
   4  -7  10       19.87       16.62      1.75 o 
   5  -7  10        1.81        1.18      1.03 o 
   6  -7  10       78.00       85.11      2.94 o 
  -9  -6  10        0.84        1.12      0.98 o 
  -8  -6  10        1.06        0.64      0.94 o 
  -7  -6  10       21.91       30.69      2.16 o 
  -6  -6  10       95.77       98.18      2.67 o 
  -5  -6  10        6.01        4.26      0.73 o 
  -4  -6  10       93.29       88.59      2.32 o 
  -3  -6  10        0.77        0.27      0.37 o 
  -2  -6  10       24.33       29.82      1.01 o 
  -1  -6  10       14.74       18.75      0.88 o 
   0  -6  10       11.91       11.50      0.75 o 
   1  -6  10      161.65      169.16      3.32 o 
   2  -6  10        2.00        3.31      0.94 o 
   3  -6  10       58.49       60.66      2.56 o 
   4  -6  10      131.75      124.02      4.01 o 
   5  -6  10       12.13       13.52      1.48 o 
   6  -6  10        7.57        9.20      1.93 o 
  -9  -5  10       44.33       46.76      4.84 o 
  -8  -5  10        8.86        9.04      1.40 o 
  -7  -5  10       37.35       28.35      2.42 o 
  -6  -5  10       31.07       32.91      2.99 o 
  -5  -5  10       76.24       75.08      1.82 o 
  -4  -5  10       48.79       49.19      1.44 o 
  -3  -5  10       80.81       75.42      1.80 o 
  -2  -5  10        2.05        0.97      0.59 o 
  -1  -5  10      394.87      348.35      4.32 o 
   0  -5  10       84.63       92.40      1.72 o 
   1  -5  10      159.72      168.53      2.67 o 
   2  -5  10        3.91        4.63      0.67 o 
   3  -5  10      244.21      225.21      4.20 o 
   4  -5  10       44.29       43.88      1.86 o 
   5  -5  10        0.46       -0.45      0.60 o 
   6  -5  10       32.80       38.22      1.77 o 
 -10  -4  10        7.93        7.49      2.10 o 
  -9  -4  10        1.23        1.58      0.94 o 
  -8  -4  10        5.87        7.08      1.12 o 
  -7  -4  10       12.04       11.64      1.00 o 
  -6  -4  10       31.51       28.36      1.31 o 
  -5  -4  10      382.68      372.85      7.06 o 
  -4  -4  10       36.54       37.42      1.13 o 
  -3  -4  10      148.70      157.24      2.42 o 
  -2  -4  10       22.61       21.36      0.74 o 
  -1  -4  10       71.31       66.70      1.20 o 
   0  -4  10      295.26      295.01      3.78 o 
   1  -4  10       24.59       26.64      1.01 o 
   2  -4  10      500.41      496.12      7.91 o 
   3  -4  10      114.51      103.02      2.40 o 
   4  -4  10       59.37       64.08      1.67 o 
   5  -4  10        0.06        0.42      0.54 o 
   6  -4  10        4.97        6.37      1.89 o 
   7  -4  10        0.59       -0.05      1.15 o 
 -10  -3  10        1.76        0.92      1.03 o 
  -9  -3  10       15.85       16.26      1.65 o 
  -8  -3  10        1.08        0.57      0.81 o 
  -7  -3  10       56.56       56.22      1.88 o 
  -6  -3  10       20.23       23.44      1.30 o 
  -5  -3  10        8.68        7.38      1.29 o 
  -4  -3  10      276.48      250.14      3.54 o 
  -3  -3  10       38.57       37.07      0.91 o 
  -2  -3  10      163.69      163.33      2.15 o 
  -1  -3  10       38.19       32.07      1.16 o 
   0  -3  10      164.76      168.73      2.40 o 
   1  -3  10       71.11       72.92      1.59 o 
   2  -3  10       20.05       20.96      1.08 o 
   3  -3  10        0.35       -0.33      0.51 o 
   4  -3  10        5.16        3.99      0.61 o 
   5  -3  10       21.04       21.20      1.25 o 
   6  -3  10        2.69        4.11      0.81 o 
   7  -3  10        2.81        3.20      1.21 o 
 -10  -2  10       12.21       12.38      1.57 o 
  -9  -2  10        2.83        0.55      0.94 o 
  -8  -2  10        9.25        8.55      1.14 o 
  -7  -2  10        3.50        1.36      0.59 o 
  -6  -2  10      206.60      203.44      4.31 o 
  -5  -2  10      962.83      950.79     12.66 o 
  -4  -2  10       13.19       13.88      0.75 o 
  -3  -2  10       23.54       21.93      0.85 o 
  -2  -2  10       65.50       64.10      1.14 o 
  -1  -2  10       30.62       27.61      0.93 o 
   0  -2  10      518.65      493.59      6.28 o 
   1  -2  10       63.21       65.88      1.53 o 
   2  -2  10       71.85       65.17      1.69 o 
   3  -2  10       68.22       65.19      1.75 o 
   4  -2  10        0.02        0.55      0.53 o 
   5  -2  10        3.47        5.75      0.79 o 
   6  -2  10        4.19        5.54      1.00 o 
 -10  -1  10        1.94        2.15      1.07 o 
  -9  -1  10       35.71       35.28      1.72 o 
  -8  -1  10       56.09       62.18      2.10 o 
  -7  -1  10        0.01       -0.49      0.54 o 
  -6  -1  10        0.07        1.17      0.67 o 
  -5  -1  10       67.05       76.97      1.70 o 
  -4  -1  10      104.78       99.50      1.66 o 
  -3  -1  10       11.60       14.46      0.91 o 
  -2  -1  10        8.55        8.98      0.54 o 
  -1  -1  10      253.05      266.49      3.65 o 
   0  -1  10       10.96       12.02      0.60 o 
   1  -1  10      131.18      125.93      2.27 o 
   2  -1  10       10.13       12.00      0.79 o 
   3  -1  10       67.57       69.21      1.73 o 
   4  -1  10      147.10      146.64      3.07 o 
   5  -1  10        0.60        0.25      0.55 o 
   6  -1  10        5.25        5.27      0.95 o 
 -10   0  10        2.73        2.80      1.08 o 
  -9   0  10        2.66        2.20      1.31 o 
  -8   0  10       23.39       20.80      1.37 o 
  -7   0  10       69.40       75.75      2.30 o 
  -6   0  10      192.47      204.28      3.41 o 
  -5   0  10        0.03       -0.18      0.37 o 
  -4   0  10       28.09       28.52      0.97 o 
  -3   0  10        0.24       -0.30      0.30 o 
  -2   0  10       30.94       30.25      0.99 o 
  -1   0  10      195.05      199.70      3.31 o 
   0   0  10       43.40       40.40      1.11 o 
   1   0  10        0.74        1.23      0.40 o 
   2   0  10      247.88      245.30      3.74 o 
   3   0  10       20.63       17.79      1.18 o 
   4   0  10       21.32       18.64      1.09 o 
   5   0  10       24.13       26.81      1.33 o 
   6   0  10        2.61        3.38      0.77 o 
 -10   1  10        4.30        4.00      1.16 o 
  -9   1  10       17.75       16.84      2.80 o 
  -8   1  10        1.31        3.68      1.03 o 
  -7   1  10        3.03        2.23      0.94 o 
  -6   1  10        2.46        2.22      0.48 o 
  -5   1  10        7.71        7.70      0.57 o 
  -4   1  10        9.13        9.92      0.58 o 
  -3   1  10      144.28      145.94      2.81 o 
  -2   1  10      271.12      280.63      4.20 o 
  -1   1  10        0.05       -0.16      0.30 o 
   0   1  10       98.31      105.85      1.92 o 
   1   1  10       61.82       65.29      1.91 o 
   2   1  10       19.87       17.39      1.08 o 
   3   1  10       32.30       34.01      1.49 o 
   4   1  10        0.08        0.60      0.51 o 
   5   1  10        2.94        2.66      0.65 o 
   6   1  10        0.36        0.43      0.59 o 
 -10   2  10        0.20       -0.45      0.90 o 
  -9   2  10       10.37        9.82      1.48 o 
  -8   2  10        0.47       -0.27      1.59 o 
  -7   2  10       12.45       12.67      1.40 o 
  -6   2  10       27.74       28.39      1.51 o 
  -5   2  10       22.37       19.74      1.06 o 
  -4   2  10        4.75        4.95      0.43 o 
  -3   2  10       63.48       61.05      1.37 o 
  -2   2  10       21.59       20.76      1.05 o 
  -1   2  10       59.75       62.31      1.35 o 
   0   2  10       14.11       15.97      1.07 o 
   1   2  10        4.18        3.84      0.63 o 
   2   2  10       21.84       19.46      1.15 o 
   3   2  10        2.53        1.59      0.58 o 
   4   2  10        2.37        1.92      0.63 o 
   5   2  10       14.40       18.65      1.06 o 
 -10   3  10        0.05        0.51      1.08 o 
  -9   3  10        1.94        3.25      1.17 o 
  -8   3  10        0.11       -0.43      0.89 o 
  -7   3  10        0.01       -0.34      0.71 o 
  -6   3  10       12.70       11.11      1.08 o 
  -5   3  10        3.47        1.09      0.51 o 
  -4   3  10        5.17        4.64      0.60 o 
  -3   3  10       48.47       50.10      1.23 o 
  -2   3  10       40.93       43.25      1.11 o 
  -1   3  10       59.58       59.69      1.59 o 
   0   3  10       83.12       88.53      2.04 o 
   1   3  10        3.16        2.07      0.52 o 
   2   3  10       30.42       31.38      1.21 o 
   3   3  10        1.62        2.76      0.60 o 
   4   3  10        0.33       -0.51      0.54 o 
   5   3  10       15.83       17.20      1.15 o 
  -9   4  10        5.49        4.11      1.91 o 
  -8   4  10        0.13       -0.57      0.89 o 
  -7   4  10        0.19        0.36      0.68 o 
  -6   4  10       14.38        8.60      0.84 o 
  -5   4  10        1.63        1.13      0.52 o 
  -4   4  10        1.69        1.59      0.52 o 
  -3   4  10        0.37        0.29      0.36 o 
  -2   4  10        5.14        5.10      0.62 o 
  -1   4  10       11.32       11.94      1.03 o 
   0   4  10        0.81        1.05      0.47 o 
   1   4  10       10.39        9.25      0.76 o 
   2   4  10        0.48        0.56      0.51 o 
   3   4  10        7.41        4.86      0.66 o 
   4   4  10       44.38       46.23      1.92 o 
  -9   5  10        7.93        8.29      1.48 o 
  -8   5  10        0.88        2.27      0.98 o 
  -7   5  10       19.17       19.75      1.41 o 
  -6   5  10        0.61       -0.50      0.50 o 
  -5   5  10        0.50        0.57      0.50 o 
  -4   5  10       10.72       12.96      1.10 o 
  -3   5  10        0.01        0.12      0.60 o 
  -2   5  10        1.26        0.76      0.49 o 
  -1   5  10       17.22       18.90      1.00 o 
   0   5  10       15.04       16.83      0.96 o 
   1   5  10        2.29        2.42      0.56 o 
   2   5  10        0.33        0.98      0.55 o 
   3   5  10       10.09        7.95      1.57 o 
  -8   6  10        1.97        2.66      1.10 o 
  -7   6  10        0.87        2.35      1.12 o 
  -6   6  10       15.70       17.61      1.44 o 
  -5   6  10        0.04       -0.06      0.65 o 
  -4   6  10        2.32        1.03      0.71 o 
  -3   6  10        6.49        4.49      0.86 o 
  -2   6  10        0.01       -0.16      0.50 o 
  -1   6  10        0.21        0.11      0.49 o 
   0   6  10       12.21       11.06      0.85 o 
   1   6  10        0.02       -0.03      0.47 o 
   2   6  10        1.21        0.84      0.60 o 
  -7   7  10       11.97       14.50      1.74 o 
  -6   7  10        1.64        2.30      0.86 o 
  -5   7  10        0.01       -0.23      0.73 o 
  -4   7  10        3.91        2.91      1.32 o 
  -3   7  10        0.32       -0.66      0.66 o 
  -2   7  10        1.89        1.70      0.68 o 
  -1   7  10        1.77        2.77      0.65 o 
   0   7  10       21.07       19.26      1.13 o 
   1   7  10        0.09       -0.48      0.60 o 
  -6   8  10        0.03        0.28      0.85 o 
  -5   8  10        2.96        1.34      0.97 o 
  -4   8  10        0.02        0.14      0.87 o 
  -3   8  10        0.88        0.04      0.80 o 
  -2   8  10        1.14        0.13      0.66 o 
  -1   8  10        6.82        9.73      1.15 o 
  -3 -11  11       18.32       20.42      1.33 o 
  -2 -11  11        1.77        1.63      0.77 o 
  -1 -11  11        2.76        3.11      0.97 o 
   0 -11  11       33.18       35.82      3.25 o 
   1 -11  11       16.76       16.53      1.87 o 
  -5 -10  11       15.19       15.82      1.35 o 
  -4 -10  11       20.02       24.71      1.38 o 
  -3 -10  11       26.02       29.29      1.51 o 
  -2 -10  11       32.87       36.91      1.73 o 
  -1 -10  11        3.29        2.21      0.82 o 
   0 -10  11       24.08       23.32      2.04 o 
   1 -10  11       21.16       23.36      3.50 o 
   2 -10  11        7.01        6.44      1.31 o 
   3 -10  11        0.50        0.04      1.01 o 
  -6  -9  11        8.29        9.71      1.24 o 
  -5  -9  11        7.24       10.39      1.10 o 
  -4  -9  11       20.54       20.60      1.41 o 
  -3  -9  11       26.40       32.27      1.82 o 
  -2  -9  11        7.71        8.58      0.88 o 
  -1  -9  11       21.42       20.56      1.79 o 
   0  -9  11        0.10        0.44      0.55 o 
   1  -9  11       83.27       85.23      3.76 o 
   2  -9  11        0.08       -0.30      0.89 o 
   3  -9  11       14.20       16.55      2.99 o 
   4  -9  11        3.48        4.07      1.85 o 
  -7  -8  11        0.84       -0.71      0.71 o 
  -6  -8  11       18.29       15.77      1.25 o 
  -5  -8  11        4.63        3.03      0.78 o 
  -4  -8  11        6.90        6.52      0.90 o 
  -3  -8  11       64.95       66.41      1.92 o 
  -2  -8  11       55.64       51.81      1.46 o 
  -1  -8  11       46.28       47.94      1.61 o 
   0  -8  11       17.11       17.60      1.11 o 
   1  -8  11        0.01        0.16      0.63 o 
   2  -8  11       11.38       11.91      1.48 o 
   3  -8  11       34.70       37.42      2.41 o 
   4  -8  11        2.86        2.24      1.07 o 
   5  -8  11        4.16        2.66      2.04 o 
  -8  -7  11       10.96       12.41      1.27 o 
  -7  -7  11        0.59        0.56      0.70 o 
  -6  -7  11       30.29       39.35      3.18 o 
  -5  -7  11       34.55       36.86      1.67 o 
  -4  -7  11        4.88        3.81      0.76 o 
  -3  -7  11       53.02       48.57      1.38 o 
  -2  -7  11       11.56       13.57      0.81 o 
  -1  -7  11      135.72      118.65      2.64 o 
   0  -7  11      119.72      120.21      3.55 o 
   1  -7  11       75.81       78.91      2.40 o 
   2  -7  11        0.00       -0.70      0.70 o 
   3  -7  11       38.01       42.45      2.38 o 
   4  -7  11        0.98       -0.38      0.90 o 
   5  -7  11       11.94       17.88      1.93 o 
  -8  -6  11        0.00        1.66      1.46 o 
  -7  -6  11       21.31       21.92      2.42 o 
  -6  -6  11        4.43        5.42      1.07 o 
  -5  -6  11        0.00        0.04      0.47 o 
  -4  -6  11       26.12       29.50      1.20 o 
  -3  -6  11       89.24       84.28      2.04 o 
  -2  -6  11       16.57       14.10      0.82 o 
  -1  -6  11       16.21       22.85      1.14 o 
   0  -6  11        3.17        1.91      0.55 o 
   1  -6  11        1.35        0.60      0.63 o 
   2  -6  11        6.81        7.79      1.78 o 
   3  -6  11       14.64       16.92      1.66 o 
   4  -6  11        2.31        0.70      0.90 o 
   5  -6  11       97.46      105.42      3.95 o 
   6  -6  11       26.73       31.05      2.17 o 
  -9  -5  11       12.20       14.74      1.97 o 
  -8  -5  11       55.35       68.99      6.11 o 
  -7  -5  11        0.33        1.07      0.85 o 
  -6  -5  11       21.31       19.81      1.22 o 
  -5  -5  11       32.33       28.25      1.27 o 
  -4  -5  11      138.87      138.03      2.78 o 
  -3  -5  11       12.98        7.53      0.70 o 
  -2  -5  11       30.72       30.06      1.18 o 
  -1  -5  11       94.73       93.86      2.19 o 
   0  -5  11       46.37       49.40      1.25 o 
   1  -5  11        8.79        8.51      0.79 o 
   2  -5  11        2.65        2.55      0.73 o 
   3  -5  11       42.79       44.16      1.83 o 
   4  -5  11        0.06        0.93      0.74 o 
   5  -5  11        3.43        2.42      0.88 o 
   6  -5  11       67.00       76.60      6.49 o 
  -9  -4  11        1.50        2.74      1.53 o 
  -8  -4  11        0.03       -0.47      0.80 o 
  -7  -4  11       17.14       15.87      1.18 o 
  -6  -4  11       12.24       10.61      0.97 o 
  -5  -4  11       37.55       35.01      1.62 o 
  -4  -4  11       96.04       94.22      2.15 o 
  -3  -4  11        0.75       -0.34      0.34 o 
  -2  -4  11      224.04      218.76      3.51 o 
  -1  -4  11       17.84       16.68      0.84 o 
   0  -4  11      155.02      155.27      2.54 o 
   1  -4  11      164.78      164.80      3.46 o 
   2  -4  11        0.51        0.55      0.52 o 
   3  -4  11        0.05       -0.41      0.51 o 
   4  -4  11       34.18       35.87      1.49 o 
   5  -4  11        4.67        4.47      0.92 o 
   6  -4  11       17.65       18.94      1.61 o 
 -10  -3  11        6.26        6.73      1.44 o 
  -9  -3  11       42.79       55.44      2.74 o 
  -8  -3  11        6.43        4.05      0.80 o 
  -7  -3  11        0.82       -0.55      0.59 o 
  -6  -3  11        0.36        1.67      0.69 o 
  -5  -3  11      129.96      130.72      3.14 o 
  -4  -3  11      141.68      131.93      2.43 o 
  -3  -3  11        0.19       -0.18      0.38 o 
  -2  -3  11        0.22       -0.19      0.35 o 
  -1  -3  11      147.12      130.50      2.98 o 
   0  -3  11      142.62      133.90      2.82 o 
   1  -3  11      398.61      382.51      6.31 o 
   2  -3  11      196.88      200.59      3.79 o 
   3  -3  11       22.07       19.33      1.11 o 
   4  -3  11       11.15       11.96      0.97 o 
   5  -3  11        1.59        0.82      0.67 o 
   6  -3  11        8.77       14.07      1.55 o 
 -10  -2  11        5.69        7.90      1.53 o 
  -9  -2  11       18.62       16.76      1.75 o 
  -8  -2  11       35.20       29.51      2.48 o 
  -7  -2  11       10.48        8.38      0.93 o 
  -6  -2  11       64.33       60.72      2.01 o 
  -5  -2  11      525.69      530.29      9.61 o 
  -4  -2  11       90.78       93.76      1.95 o 
  -3  -2  11       67.34       63.54      1.36 o 
  -2  -2  11       32.88       28.16      1.11 o 
  -1  -2  11       25.54       27.96      1.08 o 
   0  -2  11       68.12       70.16      1.78 o 
   1  -2  11       70.34       66.00      1.73 o 
   2  -2  11       17.02       15.32      0.96 o 
   3  -2  11       11.34        7.89      0.78 o 
   4  -2  11       50.84       55.36      2.15 o 
   5  -2  11       31.33       34.32      1.60 o 
   6  -2  11        0.40       -0.65      0.65 o 
 -10  -1  11       12.13       13.11      2.29 o 
  -9  -1  11        3.07        0.58      0.78 o 
  -8  -1  11        2.60        1.97      0.76 o 
  -7  -1  11        0.03       -0.52      0.52 o 
  -6  -1  11      255.37      242.91      5.39 o 
  -5  -1  11      244.57      258.43      4.41 o 
  -4  -1  11       50.34       57.15      1.73 o 
  -3  -1  11       13.56       18.52      0.86 o 
  -2  -1  11       54.77       49.45      1.26 o 
  -1  -1  11        8.45        5.63      0.62 o 
   0  -1  11       22.71       21.87      1.02 o 
   1  -1  11        3.28        3.40      0.55 o 
   2  -1  11       13.45       10.67      0.77 o 
   3  -1  11       19.50       20.29      1.35 o 
   4  -1  11       26.14       25.00      1.56 o 
   5  -1  11        3.53        2.56      1.05 o 
   6  -1  11        0.95       -0.02      0.70 o 
 -10   0  11        3.16        5.78      1.25 o 
  -9   0  11       37.25       37.72      2.20 o 
  -8   0  11        0.83        1.67      0.95 o 
  -7   0  11        8.47        6.76      1.72 o 
  -6   0  11      101.36      109.16      2.91 o 
  -5   0  11       98.11      103.32      2.10 o 
  -4   0  11        0.15        0.80      0.40 o 
  -3   0  11        0.85        0.83      0.51 o 
  -2   0  11       10.86       15.22      0.89 o 
  -1   0  11       94.50       92.12      2.08 o 
   0   0  11       22.57       21.54      1.60 o 
   1   0  11      275.96      282.01      4.76 o 
   2   0  11        5.44        5.67      0.83 o 
   3   0  11       89.14       94.09      2.64 o 
   4   0  11        6.25        6.57      0.97 o 
   5   0  11       12.85       15.80      1.34 o 
 -10   1  11        3.98        3.91      1.21 o 
  -9   1  11        7.91        8.36      1.39 o 
  -8   1  11       15.17       17.39      1.66 o 
  -7   1  11        0.21        0.74      1.59 o 
  -6   1  11        0.19       -0.25      0.60 o 
  -5   1  11        0.05       -0.50      0.50 o 
  -4   1  11        0.10        0.19      0.45 o 
  -3   1  11      181.69      168.15      3.21 o 
  -2   1  11        0.49       -0.07      0.40 o 
  -1   1  11        0.24        0.31      0.40 o 
   0   1  11        1.17        0.26      0.37 o 
   1   1  11      173.17      182.02      4.02 o 
   2   1  11       32.88       32.23      3.45 o 
   3   1  11       23.15       23.16      1.37 o 
   4   1  11        8.56        7.02      0.98 o 
   5   1  11        7.72        7.80      1.35 o 
 -10   2  11        7.57        5.74      1.35 o 
  -9   2  11       14.12       18.28      2.74 o 
  -8   2  11        2.86        0.15      0.89 o 
  -7   2  11       29.61       26.29      2.10 o 
  -6   2  11        3.48        5.98      0.75 o 
  -5   2  11        0.00        0.25      0.47 o 
  -4   2  11       49.34       52.71      1.52 o 
  -3   2  11        1.30        2.43      0.46 o 
  -2   2  11       62.78       59.92      1.57 o 
  -1   2  11        1.48        1.95      0.44 o 
   0   2  11       22.11       19.54      1.19 o 
   1   2  11       75.39       81.84      2.35 o 
   2   2  11       10.50       11.19      0.91 o 
   3   2  11        7.98        8.27      0.87 o 
   4   2  11        1.98        1.99      0.70 o 
   5   2  11        0.86        0.82      0.70 o 
  -9   3  11        0.47       -0.80      0.98 o 
  -8   3  11        0.26        0.00      0.90 o 
  -7   3  11        1.56        3.57      1.03 o 
  -6   3  11        0.62        0.21      0.53 o 
  -5   3  11       12.23       11.43      0.92 o 
  -4   3  11       19.19       15.24      0.94 o 
  -3   3  11      152.62      152.43      2.62 o 
  -2   3  11        1.07        1.23      0.45 o 
  -1   3  11       16.43       17.60      1.02 o 
   0   3  11      144.33      148.88      3.02 o 
   1   3  11        3.69        3.41      0.63 o 
   2   3  11       19.40       18.31      1.10 o 
   3   3  11        0.08        0.04      0.54 o 
   4   3  11        3.03        2.30      0.70 o 
  -9   4  11        4.03        4.38      1.40 o 
  -8   4  11        1.26        1.56      1.03 o 
  -7   4  11        0.13        0.22      0.69 o 
  -6   4  11        0.01       -0.08      0.56 o 
  -5   4  11        0.61        0.50      0.50 o 
  -4   4  11        2.45        2.73      0.57 o 
  -3   4  11        4.33        4.18      0.76 o 
  -2   4  11        0.10       -0.55      0.55 o 
  -1   4  11       40.03       39.64      1.40 o 
   0   4  11       13.02       13.47      0.93 o 
   1   4  11        0.97        1.86      0.58 o 
   2   4  11        1.21        1.80      0.62 o 
   3   4  11        5.25        5.91      0.80 o 
  -8   5  11        0.60        0.79      1.04 o 
  -7   5  11        1.56        1.78      0.77 o 
  -6   5  11        0.36       -0.11      0.53 o 
  -5   5  11        5.53        4.20      0.96 o 
  -4   5  11        2.87        4.85      1.11 o 
  -3   5  11        8.66        9.99      1.08 o 
  -2   5  11        0.86        0.90      0.53 o 
  -1   5  11       22.96       20.16      1.11 o 
   0   5  11        8.94        7.80      0.81 o 
   1   5  11        8.40        7.15      0.77 o 
   2   5  11        6.57        6.44      0.86 o 
   3   5  11        0.01       -0.85      0.92 o 
  -8   6  11        2.21        1.66      1.66 o 
  -7   6  11       10.03        9.46      1.52 o 
  -6   6  11        0.26        1.19      1.58 o 
  -5   6  11        0.83       -0.41      0.73 o 
  -4   6  11        2.79        3.68      0.86 o 
  -3   6  11        0.85        1.46      0.78 o 
  -2   6  11        0.02       -0.28      0.61 o 
  -1   6  11       11.98       11.56      0.92 o 
   0   6  11        1.50        1.54      0.58 o 
   1   6  11        3.43        4.53      0.73 o 
  -6   7  11        1.17        1.39      0.88 o 
  -5   7  11        1.31        1.35      0.86 o 
  -4   7  11        5.14        8.32      1.25 o 
  -3   7  11        5.90        4.05      0.88 o 
  -2   7  11        0.00        0.22      0.67 o 
  -1   7  11        1.63        1.28      0.73 o 
   0   7  11        0.60        0.85      0.73 o 
  -4 -10  12        7.16       11.75      1.25 o 
  -3 -10  12      106.32      111.55      3.31 o 
  -2 -10  12       16.64       18.47      1.54 o 
  -1 -10  12        2.38        2.63      1.10 o 
   0 -10  12       67.25       72.06      3.24 o 
   1 -10  12       12.86       13.68      1.74 o 
   2 -10  12        2.89        4.78      1.19 o 
  -6  -9  12       12.03       13.66      1.66 o 
  -5  -9  12        6.08        7.55      1.33 o 
  -4  -9  12       86.04      100.74      2.99 o 
  -3  -9  12        1.66        1.88      0.71 o 
  -2  -9  12        4.58        6.33      1.03 o 
  -1  -9  12       10.15       11.48      1.12 o 
   0  -9  12        1.47        2.01      0.78 o 
   1  -9  12       14.69       16.16      1.74 o 
   2  -9  12        0.70        1.09      1.10 o 
   3  -9  12       12.96       11.00      4.14 o 
  -7  -8  12        9.17       10.53      1.20 o 
  -6  -8  12        0.98       -0.19      0.68 o 
  -5  -8  12        1.08        1.18      0.73 o 
  -4  -8  12        0.02       -0.47      0.66 o 
  -3  -8  12       13.13       18.61      2.10 o 
  -2  -8  12        1.45        0.90      0.53 o 
  -1  -8  12       16.20       16.24      1.84 o 
   0  -8  12       53.46       54.17      3.17 o 
   1  -8  12        0.33        0.03      0.85 o 
   2  -8  12       72.28       78.14      3.28 o 
   3  -8  12        6.17        5.96      1.30 o 
   4  -8  12        3.21        3.69      2.04 o 
  -7  -7  12       14.19        8.83      1.14 o 
  -6  -7  12       44.08       47.14      4.60 o 
  -5  -7  12        3.18        0.97      0.71 o 
  -4  -7  12       21.54       21.14      1.15 o 
  -3  -7  12       34.35       33.05      2.33 o 
  -2  -7  12       60.13       60.84      1.82 o 
  -1  -7  12       40.14       40.40      1.52 o 
   0  -7  12        0.77        0.54      0.82 o 
   1  -7  12       45.63       35.30      2.19 o 
   2  -7  12        7.22        8.59      1.38 o 
   3  -7  12       80.35       71.75      3.15 o 
   4  -7  12       25.62       26.43      3.25 o 
  -8  -6  12       12.51       20.25      1.89 o 
  -7  -6  12        3.89        1.68      1.30 o 
  -6  -6  12        1.33        1.54      0.84 o 
  -5  -6  12        0.22       -0.25      0.48 o 
  -4  -6  12       13.35       13.40      0.96 o 
  -3  -6  12       19.92       15.09      1.13 o 
  -2  -6  12       14.58        8.73      0.82 o 
  -1  -6  12      115.78      112.03      3.84 o 
   0  -6  12       20.44       15.66      1.47 o 
   1  -6  12       45.48       41.75      2.20 o 
   2  -6  12      118.76      114.19      5.09 o 
   3  -6  12       31.01       31.05      2.99 o 
   4  -6  12        7.26        9.40      1.48 o 
   5  -6  12        9.24        9.12      1.48 o 
  -9  -5  12        8.85       10.39      1.85 o 
  -8  -5  12       13.27       13.56      1.62 o 
  -7  -5  12       40.66       44.07      2.38 o 
  -6  -5  12       30.74       30.67      1.58 o 
  -5  -5  12       27.64       22.21      1.60 o 
  -4  -5  12        9.73       12.37      1.44 o 
  -3  -5  12       69.00       72.44      2.22 o 
  -2  -5  12       14.84        8.84      0.90 o 
  -1  -5  12       35.39       30.17      1.42 o 
   0  -5  12       10.69       12.72      1.35 o 
   1  -5  12       42.23       44.38      1.84 o 
   2  -5  12       67.14       63.94      2.18 o 
   3  -5  12        1.54        0.65      0.76 o 
   4  -5  12        3.92        5.23      1.12 o 
   5  -5  12       72.48       79.20      4.97 o 
  -9  -4  12        2.65        4.19      1.40 o 
  -8  -4  12        8.72       10.09      1.43 o 
  -7  -4  12       15.12       17.15      1.25 o 
  -6  -4  12        0.49        0.93      0.63 o 
  -5  -4  12       42.31       40.48      2.04 o 
  -4  -4  12       12.30       16.21      1.17 o 
  -3  -4  12       43.64       34.13      1.54 o 
  -2  -4  12       24.83       27.33      2.14 o 
  -1  -4  12        5.30        3.46      0.53 o 
   0  -4  12      171.34      172.27      6.58 o 
   1  -4  12       22.05       24.15      1.26 o 
   2  -4  12       19.19       17.76      1.09 o 
   3  -4  12       11.11       13.98      1.46 o 
   4  -4  12       22.41       25.33      1.54 o 
   5  -4  12       18.60       21.97      2.11 o 
  -9  -3  12       12.86       13.61      1.66 o 
  -8  -3  12        2.87        2.04      0.80 o 
  -7  -3  12        0.00       -0.16      0.63 o 
  -6  -3  12        4.80        2.67      0.90 o 
  -5  -3  12        0.67        0.00      0.63 o 
  -4  -3  12        7.76        7.34      2.45 o 
  -3  -3  12       34.99       31.09      1.09 o 
  -2  -3  12       85.58       80.00      1.78 o 
  -1  -3  12       56.52       63.68      1.78 o 
   0  -3  12       68.68       69.86      2.39 o 
   1  -3  12        0.01       -0.55      0.55 o 
   2  -3  12       37.66       37.80      1.47 o 
   3  -3  12        0.50        0.18      0.55 o 
   4  -3  12       14.48       14.03      1.34 o 
   5  -3  12        5.75        7.91      1.39 o 
  -9  -2  12        2.71        3.04      0.89 o 
  -8  -2  12        0.02       -0.41      0.65 o 
  -7  -2  12        0.31        0.05      0.63 o 
  -6  -2  12      274.40      250.76      5.22 o 
  -5  -2  12      152.35      161.16      3.75 o 
  -4  -2  12        4.11        3.23      0.70 o 
  -3  -2  12       13.86       13.81      1.13 o 
  -2  -2  12       89.28       91.32      2.18 o 
  -1  -2  12      199.80      185.97      3.55 o 
   0  -2  12        8.09        9.36      0.81 o 
   1  -2  12       95.04       99.60      2.35 o 
   2  -2  12       24.78       24.32      1.38 o 
   3  -2  12       22.66       24.32      1.56 o 
   4  -2  12        0.57        0.10      1.06 o 
   5  -2  12        1.12        0.72      0.82 o 
 -10  -1  12       20.47       20.63      2.80 o 
  -9  -1  12        0.10        0.06      0.90 o 
  -8  -1  12        5.14        6.83      1.25 o 
  -7  -1  12        2.80        5.67      2.61 o 
  -6  -1  12        0.29        1.66      1.34 o 
  -5  -1  12       72.95       70.03      2.74 o 
  -4  -1  12       58.37       54.31      1.64 o 
  -3  -1  12       25.60       30.58      1.20 o 
  -2  -1  12       51.79       54.06      1.60 o 
  -1  -1  12        6.57        6.75      0.71 o 
   0  -1  12       68.61       73.14      1.88 o 
   1  -1  12      123.91      121.58      3.23 o 
   2  -1  12        7.12        7.80      1.00 o 
   3  -1  12        8.41        6.34      0.96 o 
   4  -1  12        6.12        7.46      1.05 o 
   5  -1  12        0.08        0.24      0.82 o 
 -10   0  12        0.83        0.21      1.03 o 
  -9   0  12        3.42        3.14      1.12 o 
  -8   0  12        4.25        5.57      1.34 o 
  -7   0  12       22.18       19.11      1.71 o 
  -6   0  12      209.02      220.20      5.90 o 
  -5   0  12        8.17        8.25      0.81 o 
  -4   0  12        0.80        0.22      0.47 o 
  -3   0  12       34.09       36.50      1.30 o 
  -2   0  12       18.61       18.60      1.01 o 
  -1   0  12       98.27       96.89      2.21 o 
   0   0  12        5.71        5.03      0.63 o 
   1   0  12      128.05      123.04      3.18 o 
   2   0  12        0.51       -0.66      0.66 o 
   3   0  12        0.01       -0.80      0.80 o 
   4   0  12        0.10       -0.04      0.76 o 
   5   0  12        3.65        2.42      0.88 o 
  -9   1  12       18.34       20.44      1.89 o 
  -8   1  12        4.41        4.67      1.34 o 
  -7   1  12        2.09        2.93      1.08 o 
  -6   1  12       50.79       52.41      2.43 o 
  -5   1  12       22.78       21.78      1.53 o 
  -4   1  12        0.05        0.19      0.47 o 
  -3   1  12        7.34        7.87      0.73 o 
  -2   1  12       15.74       17.60      0.97 o 
  -1   1  12        3.34        3.79      0.59 o 
   0   1  12       29.24       29.63      1.54 o 
   1   1  12       21.66       22.08      1.40 o 
   2   1  12        3.36        2.85      0.80 o 
   3   1  12       71.65       80.16      2.55 o 
   4   1  12        1.25        0.31      0.69 o 
  -9   2  12        8.76        6.95      1.39 o 
  -8   2  12        2.32        1.69      1.03 o 
  -7   2  12       54.04       66.87      8.21 o 
  -6   2  12        0.00        0.27      0.57 o 
  -5   2  12        6.09        4.77      0.71 o 
  -4   2  12        3.88        3.36      0.62 o 
  -3   2  12       46.24       45.02      1.25 o 
  -2   2  12        4.20        4.29      0.64 o 
  -1   2  12       47.80       48.96      1.83 o 
   0   2  12       18.03       16.63      1.25 o 
   1   2  12       28.17       27.18      1.36 o 
   2   2  12        9.13        9.63      0.91 o 
   3   2  12       16.08       18.00      1.45 o 
   4   2  12       11.52       14.94      1.36 o 
  -9   3  12        0.13       -0.60      1.02 o 
  -8   3  12        0.09       -0.37      0.89 o 
  -7   3  12        0.01       -0.05      0.89 o 
  -6   3  12        3.89        2.12      0.76 o 
  -5   3  12       20.63       17.41      1.10 o 
  -4   3  12       56.89       54.39      1.67 o 
  -3   3  12       41.88       49.03      1.93 o 
  -2   3  12        0.81        1.88      0.58 o 
  -1   3  12       23.17       22.74      1.17 o 
   0   3  12        0.44        1.21      0.59 o 
   1   3  12        4.46        3.75      0.72 o 
   2   3  12       14.14       15.69      1.08 o 
   3   3  12        2.31        2.40      0.74 o 
  -8   4  12        1.88        0.76      0.99 o 
  -7   4  12        5.66        7.43      1.25 o 
  -6   4  12        0.03        0.88      0.67 o 
  -5   4  12        0.45        0.96      0.58 o 
  -4   4  12        5.73        6.10      0.95 o 
  -3   4  12        1.88        1.81      0.94 o 
  -2   4  12       10.31       12.76      0.95 o 
  -1   4  12        0.17        1.17      0.59 o 
   0   4  12        0.69        1.05      0.57 o 
   1   4  12        4.44        5.37      0.77 o 
   2   4  12        0.18        0.23      0.62 o 
  -8   5  12        0.21        0.95      1.01 o 
  -7   5  12        0.01        0.25      1.53 o 
  -6   5  12        0.21       -0.05      1.85 o 
  -5   5  12        0.88        0.95      0.79 o 
  -4   5  12       10.46       10.20      1.13 o 
  -3   5  12        8.84        7.56      1.02 o 
  -2   5  12        1.94        2.27      0.76 o 
  -1   5  12       14.39       14.94      1.24 o 
   0   5  12        0.34        0.25      0.55 o 
   1   5  12        1.51        0.77      0.63 o 
  -7   6  12        6.18        4.39      3.50 o 
  -6   6  12        0.99        1.62      1.12 o 
  -5   6  12        0.24       -0.78      0.78 o 
  -4   6  12        0.09        0.60      0.80 o 
  -3   6  12        2.15        1.29      0.78 o 
  -2   6  12        5.44        7.14      0.97 o 
  -1   6  12        1.59        2.31      0.80 o 
   0   6  12        0.01        0.97      0.63 o 
  -4   7  12        0.76        1.11      1.42 o 
  -3   7  12        0.33       -0.55      0.73 o 
  -3 -10  13       10.26       10.54      1.57 o 
  -2 -10  13        4.41        0.93      1.07 o 
  -1 -10  13       17.43       16.23      1.88 o 
   0 -10  13       40.26       41.25      4.20 o 
  -5  -9  13       25.61       33.44      2.43 o 
  -4  -9  13       51.65       55.20      3.44 o 
  -3  -9  13        8.84        7.83      1.47 o 
  -2  -9  13       39.15       38.27      2.47 o 
  -1  -9  13       15.47       12.81      1.24 o 
   0  -9  13       29.76       31.76      2.26 o 
   1  -9  13       10.69       12.37      1.61 o 
   2  -9  13        0.04       -0.98      0.98 o 
  -6  -8  13       12.16       11.59      1.52 o 
  -5  -8  13       24.44       26.64      2.07 o 
  -4  -8  13       88.49       99.90      3.69 o 
  -3  -8  13       38.88       39.73      2.29 o 
  -2  -8  13        0.02        0.45      0.67 o 
  -1  -8  13       29.28       30.71      1.75 o 
   0  -8  13       37.15       38.27      3.63 o 
   1  -8  13        2.41        0.76      1.34 o 
   2  -8  13       16.37       14.93      1.79 o 
   3  -8  13        3.13        1.02      1.17 o 
  -7  -7  13        5.01        5.50      1.30 o 
  -6  -7  13        0.18        1.47      0.94 o 
  -5  -7  13       35.35       35.25      2.86 o 
  -4  -7  13        2.43        6.16      0.90 o 
  -3  -7  13        8.51        6.27      0.90 o 
  -2  -7  13       50.23       49.64      2.67 o 
  -1  -7  13       31.61       32.41      2.05 o 
   0  -7  13       59.01       62.56      2.79 o 
   1  -7  13        6.77        6.66      1.26 o 
   2  -7  13       34.60       39.05      2.61 o 
   3  -7  13        4.83        3.26      1.27 o 
   4  -7  13        9.52        7.69      1.97 o 
  -8  -6  13        0.43        1.17      1.03 o 
  -7  -6  13       11.60       12.92      1.57 o 
  -6  -6  13        7.87        5.20      1.53 o 
  -5  -6  13        1.28        1.31      0.65 o 
  -4  -6  13       34.72       36.24      1.72 o 
  -3  -6  13       27.94       23.59      1.47 o 
  -2  -6  13       69.21       68.60      2.54 o 
  -1  -6  13        3.98        3.53      0.98 o 
   0  -6  13       33.31       32.35      2.20 o 
   1  -6  13       41.49       43.67      2.38 o 
   2  -6  13       54.67       50.66      2.56 o 
   3  -6  13        1.70        0.76      0.99 o 
   4  -6  13       42.65       38.71      2.61 o 
  -8  -5  13        6.62        7.76      1.91 o 
  -7  -5  13        4.99        8.09      1.39 o 
  -6  -5  13       40.83       47.95      1.94 o 
  -5  -5  13        0.04       -0.40      0.58 o 
  -4  -5  13       13.41       12.72      1.13 o 
  -3  -5  13       32.19       31.15      1.56 o 
  -2  -5  13       15.53       12.13      1.21 o 
  -1  -5  13       67.21       69.82      4.14 o 
   0  -5  13       56.83       57.68      2.86 o 
   1  -5  13        3.53        3.62      1.66 o 
   2  -5  13       60.56       60.97      3.06 o 
   3  -5  13       19.15       18.58      1.79 o 
   4  -5  13       41.78       47.89      2.93 o 
  -9  -4  13        4.48        7.44      1.48 o 
  -8  -4  13        8.40        7.38      1.91 o 
  -7  -4  13        9.08        6.78      0.98 o 
  -6  -4  13        0.09       -0.78      0.78 o 
  -5  -4  13       53.19       60.20      2.10 o 
  -4  -4  13       12.85       13.00      1.68 o 
  -3  -4  13        0.01       -0.55      0.55 o 
  -2  -4  13       16.98       10.37      1.30 o 
  -1  -4  13       11.70       11.02      1.26 o 
   0  -4  13        5.77        6.99      0.93 o 
   1  -4  13       52.93       49.48      1.99 o 
   2  -4  13       10.67       12.57      1.19 o 
   3  -4  13       11.33        9.48      1.12 o 
   4  -4  13       77.39       88.97      5.03 o 
  -9  -3  13        2.38        6.37      2.04 o 
  -8  -3  13        3.86        5.04      0.95 o 
  -7  -3  13       16.34       20.34      1.44 o 
  -6  -3  13       19.84       19.39      1.90 o 
  -5  -3  13       64.85       61.83      2.44 o 
  -4  -3  13        0.19       -0.59      0.59 o 
  -3  -3  13        9.37       11.80      1.30 o 
  -2  -3  13       82.16       79.95      2.37 o 
  -1  -3  13        4.67        5.10      0.73 o 
   0  -3  13       25.99       28.10      1.39 o 
   1  -3  13       38.53       35.32      1.51 o 
   2  -3  13       16.88       14.09      1.19 o 
   3  -3  13        0.19        0.69      0.76 o 
   4  -3  13        7.42        5.23      1.34 o 
  -9  -2  13        6.96       10.79      1.52 o 
  -8  -2  13        5.85        7.25      1.34 o 
  -7  -2  13        0.62        0.14      0.95 o 
  -6  -2  13        8.73        9.54      1.39 o 
  -5  -2  13        0.46       -0.68      0.89 o 
  -4  -2  13        0.12       -0.78      1.85 o 
  -3  -2  13       27.68       25.14      1.25 o 
  -2  -2  13        0.40        0.00      0.52 o 
  -1  -2  13       51.63       53.65      1.66 o 
   0  -2  13      248.65      261.26      4.72 o 
   1  -2  13        0.12       -0.49      0.49 o 
   2  -2  13        0.30        0.09      0.73 o 
   3  -2  13       53.92       60.65      2.35 o 
   4  -2  13        0.20       -0.43      1.09 o 
  -9  -1  13        0.10       -0.48      0.94 o 
  -8  -1  13        0.74       -0.89      0.89 o 
  -7  -1  13        1.18        1.12      0.94 o 
  -6  -1  13      192.33      174.70     11.27 o 
  -5  -1  13        0.13       -0.41      0.83 o 
  -4  -1  13       11.19       12.04      1.42 o 
  -3  -1  13        6.68        5.99      0.86 o 
  -2  -1  13       32.91       35.89      1.38 o 
  -1  -1  13       49.17       51.36      1.64 o 
   0  -1  13      122.64      125.51      3.50 o 
   1  -1  13       35.14       35.73      1.76 o 
   2  -1  13       15.84       14.97      1.30 o 
   3  -1  13       19.09       19.18      1.49 o 
   4  -1  13        0.07       -0.83      0.83 o 
  -9   0  13        4.62        2.35      1.59 o 
  -8   0  13        0.19       -0.95      0.95 o 
  -7   0  13       51.15       55.25      2.65 o 
  -6   0  13      124.32      130.06      4.19 o 
  -5   0  13       18.48       18.97      1.37 o 
  -4   0  13       34.08       35.88      1.80 o 
  -3   0  13        2.11        0.82      0.54 o 
  -2   0  13        1.64        1.84      0.57 o 
  -1   0  13       70.59       76.28      1.98 o 
   0   0  13       16.98       16.00      1.46 o 
   1   0  13        3.74        3.71      0.93 o 
   2   0  13        0.61       -0.12      1.08 o 
   3   0  13        1.92        1.64      0.86 o 
   4   0  13        1.61        0.77      0.90 o 
  -9   1  13        1.55       -0.76      1.02 o 
  -8   1  13        0.51       -0.46      0.98 o 
  -7   1  13        7.52        5.27      1.16 o 
  -6   1  13        4.58        6.37      1.17 o 
  -5   1  13       50.64       57.98      2.08 o 
  -4   1  13        0.18        0.07      0.54 o 
  -3   1  13        4.17        4.07      0.67 o 
  -2   1  13        8.80        8.65      0.83 o 
  -1   1  13        7.82        9.33      1.05 o 
   0   1  13        7.03        6.98      0.99 o 
   1   1  13       35.15       33.24      1.81 o 
   2   1  13        9.13       10.52      1.17 o 
   3   1  13        8.21        8.73      2.00 o 
  -9   2  13        0.07        3.21      2.36 o 
  -8   2  13        0.49        0.23      1.03 o 
  -7   2  13       12.51       16.16      1.72 o 
  -6   2  13       57.13       60.78      4.27 o 
  -5   2  13       12.23       12.01      0.97 o 
  -4   2  13       16.00       12.90      0.97 o 
  -3   2  13        5.62        6.75      1.21 o 
  -2   2  13       16.88       17.51      1.08 o 
  -1   2  13       42.80       49.46      1.98 o 
   0   2  13      135.72      146.95      3.18 o 
   1   2  13        3.03        2.76      0.75 o 
   2   2  13       13.31       16.62      1.22 o 
   3   2  13        0.26       -0.03      0.70 o 
  -8   3  13        0.03       -1.20      1.34 o 
  -7   3  13        0.11        0.22      0.98 o 
  -6   3  13        1.94        2.05      0.67 o 
  -5   3  13        0.17        0.53      0.54 o 
  -4   3  13       17.55       15.33      1.32 o 
  -3   3  13        0.33        0.06      0.68 o 
  -2   3  13        5.78        5.02      0.75 o 
  -1   3  13       17.99       16.31      1.11 o 
   0   3  13        9.93       11.66      1.00 o 
   1   3  13        5.26        4.63      0.80 o 
   2   3  13        5.66        5.34      0.84 o 
  -8   4  13       10.94        9.25      1.53 o 
  -7   4  13        0.30       -0.28      0.85 o 
  -6   4  13        0.14       -0.31      0.89 o 
  -5   4  13        2.17        2.43      0.92 o 
  -4   4  13        0.30        1.07      0.67 o 
  -3   4  13       11.43       11.37      1.64 o 
  -2   4  13        4.39        5.04      0.90 o 
  -1   4  13        0.91        0.08      0.60 o 
   0   4  13        3.85        4.40      0.78 o 
   1   4  13        7.64        7.48      0.91 o 
  -7   5  13        3.42        3.82      2.04 o 
  -6   5  13        0.88        1.31      1.07 o 
  -5   5  13        0.00        0.29      0.75 o 
  -4   5  13       33.81       31.82      1.86 o 
  -3   5  13        0.60        0.19      0.66 o 
  -2   5  13        0.64        0.29      0.76 o 
  -1   5  13        9.12       10.08      1.10 o 
   0   5  13        1.22        1.96      0.70 o 
  -5   6  13        0.49        0.96      1.18 o 
  -4   6  13        1.04       -0.41      0.79 o 
  -3   6  13        0.20       -0.76      0.76 o 
  -2   6  13        0.93        0.66      0.80 o 
  -4  -9  14        0.39        0.38      1.53 o 
  -3  -9  14        6.78        6.72      1.43 o 
  -2  -9  14       12.45       10.57      2.42 o 
  -1  -9  14       28.07       28.12      2.17 o 
   0  -9  14        9.92       11.50      1.72 o 
  -5  -8  14        0.00        0.33      1.07 o 
  -4  -8  14       95.58      112.25      5.54 o 
  -3  -8  14       14.14       11.30      1.52 o 
  -2  -8  14        3.35        5.01      1.19 o 
  -1  -8  14       30.42       31.46      2.74 o 
   0  -8  14       46.15       44.06      2.59 o 
   1  -8  14        7.14        6.79      1.43 o 
   2  -8  14        0.42        0.28      1.03 o 
  -6  -7  14        4.20        5.16      1.30 o 
  -5  -7  14       91.83       95.24      3.65 o 
  -4  -7  14        8.62        7.93      1.05 o 
  -3  -7  14       30.59       31.74      2.14 o 
  -2  -7  14       16.43       18.63      1.70 o 
  -1  -7  14       13.56       10.48      1.48 o 
   0  -7  14       77.07       78.65      6.49 o 
   1  -7  14        0.04       -0.45      0.99 o 
   2  -7  14       20.91       18.64      1.93 o 
  -7  -6  14        0.15       -0.04      0.94 o 
  -6  -6  14       13.63       11.21      2.23 o 
  -5  -6  14        0.00       -0.72      0.72 o 
  -4  -6  14       26.99       29.05      1.66 o 
  -3  -6  14       13.04       13.00      1.48 o 
  -2  -6  14       17.88       14.44      1.57 o 
  -1  -6  14       68.24       63.61      4.39 o 
   0  -6  14        1.24        1.15      1.03 o 
   1  -6  14       27.13       31.82      2.29 o 
   2  -6  14        1.98        2.33      1.16 o 
   3  -6  14       12.69       12.90      1.70 o 
  -8  -5  14       15.32       21.98      4.90 o 
  -7  -5  14       18.15       18.41      1.91 o 
  -6  -5  14       16.63       15.96      1.34 o 
  -5  -5  14        4.93        4.01      1.01 o 
  -4  -5  14        7.23        6.39      1.21 o 
  -3  -5  14      113.54      107.01      4.77 o 
  -2  -5  14        2.29        1.92      0.94 o 
  -1  -5  14       19.69       19.72      1.75 o 
   0  -5  14       57.23       57.04      2.74 o 
   1  -5  14        4.23        3.76      1.08 o 
   2  -5  14       21.49       25.82      2.23 o 
   3  -5  14        1.83        2.03      1.16 o 
  -8  -4  14        0.11       -1.40      1.40 o 
  -7  -4  14        3.93        5.73      1.16 o 
  -6  -4  14        3.21        0.92      1.59 o 
  -5  -4  14        8.24        5.48      1.08 o 
  -4  -4  14      119.86      123.26      4.05 o 
  -3  -4  14        1.96        2.03      0.98 o 
  -2  -4  14       60.50       55.63      3.69 o 
  -1  -4  14        3.79        3.02      1.03 o 
   0  -4  14        3.36        2.71      0.94 o 
   1  -4  14       51.83       49.09      2.46 o 
   2  -4  14        7.72        5.51      1.04 o 
   3  -4  14       23.98       19.99      2.80 o 
  -8  -3  14       12.44       14.33      2.55 o 
  -7  -3  14       29.95       32.29      2.28 o 
  -6  -3  14        4.70        3.75      1.12 o 
  -5  -3  14        2.38        1.11      0.92 o 
  -4  -3  14      152.70      158.86      7.51 o 
  -3  -3  14       28.02       21.28      2.29 o 
  -2  -3  14       14.59       12.03      1.35 o 
  -1  -3  14        7.49        5.44      0.86 o 
   0  -3  14       38.78       39.63      2.17 o 
   1  -3  14        3.59        3.04      0.82 o 
   2  -3  14       29.20       27.32      2.11 o 
   3  -3  14        0.00        0.99      1.03 o 
  -8  -2  14       12.24       18.25      1.92 o 
  -7  -2  14        0.00        1.09      1.03 o 
  -6  -2  14        1.18        1.59      1.53 o 
  -5  -2  14       27.76       26.29      1.98 o 
  -4  -2  14        0.08        0.51      0.90 o 
  -3  -2  14       11.06       12.85      1.44 o 
  -2  -2  14       12.72        9.02      1.00 o 
  -1  -2  14       27.02       24.57      1.54 o 
   0  -2  14       38.66       38.26      1.67 o 
   1  -2  14        0.51       -0.34      0.58 o 
   2  -2  14        3.40        5.41      1.02 o 
   3  -2  14        7.35        8.50      1.36 o 
  -9  -1  14        0.13        1.09      1.16 o 
  -8  -1  14        0.01       -0.99      0.99 o 
  -7  -1  14        0.71        1.02      1.08 o 
  -6  -1  14        0.90       -0.51      1.66 o 
  -5  -1  14       35.99       36.32      2.42 o 
  -4  -1  14        0.73        1.11      0.94 o 
  -3  -1  14       13.88       11.18      1.10 o 
  -2  -1  14       16.75       18.02      1.13 o 
  -1  -1  14       52.98       53.93      1.75 o 
   0  -1  14        6.18        4.40      1.25 o 
   1  -1  14       25.25       26.35      1.71 o 
   2  -1  14        9.53        8.49      1.20 o 
   3  -1  14        8.41       10.60      1.32 o 
  -8   0  14        0.91        2.04      1.17 o 
  -7   0  14       85.80       85.48      5.09 o 
  -6   0  14       12.08       10.60      2.61 o 
  -5   0  14        0.06       -0.14      0.85 o 
  -4   0  14        3.97        4.65      0.88 o 
  -3   0  14       16.92       21.60      1.21 o 
  -2   0  14       17.36       12.46      0.96 o 
  -1   0  14       22.52       23.81      1.54 o 
   0   0  14       17.48       22.35      2.09 o 
   1   0  14        1.53        1.06      0.88 o 
   2   0  14       18.79       23.74      1.67 o 
   3   0  14        2.59        3.40      1.03 o 
  -8   1  14        3.13        4.97      1.35 o 
  -7   1  14        0.04       -0.16      0.94 o 
  -6   1  14       53.43       56.07      2.86 o 
  -5   1  14       10.58        9.19      1.10 o 
  -4   1  14        3.82        3.71      0.81 o 
  -3   1  14        7.20        8.60      0.88 o 
  -2   1  14       10.87       13.09      1.25 o 
  -1   1  14        4.60        6.30      1.00 o 
   0   1  14      136.12      143.00      3.74 o 
   1   1  14       42.68       46.38      2.13 o 
   2   1  14       16.50       13.87      1.37 o 
  -8   2  14        4.69        6.92      1.44 o 
  -7   2  14       43.38       50.11      2.70 o 
  -6   2  14       16.25       18.44      1.77 o 
  -5   2  14        3.67        4.57      0.90 o 
  -4   2  14        1.87        4.02      0.73 o 
  -3   2  14        0.32        0.81      0.86 o 
  -2   2  14       41.20       40.75      1.59 o 
  -1   2  14        6.28        4.52      0.79 o 
   0   2  14       11.35       10.29      1.02 o 
   1   2  14        6.80        9.39      1.03 o 
   2   2  14        0.22       -0.20      0.68 o 
  -7   3  14       12.98       14.70      1.74 o 
  -6   3  14        8.26        4.92      1.16 o 
  -5   3  14        0.42        0.25      1.27 o 
  -4   3  14        0.56       -0.16      0.75 o 
  -3   3  14        4.50        4.14      0.95 o 
  -2   3  14        1.02        2.03      1.08 o 
  -1   3  14        0.00        0.36      0.65 o 
   0   3  14        0.70        1.28      0.71 o 
   1   3  14        8.56        5.03      0.90 o 
  -6   4  14        1.64        1.76      1.81 o 
  -5   4  14        0.59        0.95      0.99 o 
  -4   4  14       12.46        9.86      1.22 o 
  -3   4  14        0.06        0.56      0.88 o 
  -2   4  14        9.95       13.03      1.32 o 
  -1   4  14        0.61        0.17      1.03 o 
   0   4  14       19.84       18.72      2.10 o 
  -4   5  14        5.82        6.69      1.27 o 
  -3   5  14        1.44        1.27      0.88 o 
  -4  -8  15        1.04        1.66      1.66 o 
  -3  -8  15        5.38        0.89      1.78 o 
  -2  -8  15        2.64        2.50      1.10 o 
  -1  -8  15       48.12       53.87      2.83 o 
   0  -8  15       19.09       21.11      2.99 o 
  -5  -7  15       30.14       32.72      3.57 o 
  -4  -7  15        0.14        0.90      2.04 o 
  -3  -7  15       16.75       18.56      3.31 o 
  -2  -7  15        6.25        4.56      1.30 o 
  -1  -7  15        2.06        4.18      1.28 o 
   0  -7  15       16.01       18.11      2.67 o 
   1  -7  15        1.24        0.81      1.16 o 
  -6  -6  15        4.19        5.48      1.91 o 
  -5  -6  15       17.44       21.36      1.90 o 
  -4  -6  15       46.37       44.65      3.12 o 
  -3  -6  15        0.02       -0.54      0.95 o 
  -2  -6  15        0.26        0.91      1.03 o 
  -1  -6  15       84.68       86.41      3.50 o 
   0  -6  15        1.18        1.23      1.12 o 
   1  -6  15       16.24       18.34      1.97 o 
   2  -6  15        1.43        0.84      1.12 o 
  -7  -5  15        1.62        2.42      1.78 o 
  -6  -5  15        8.00        6.72      1.34 o 
  -5  -5  15       19.21       24.31      2.55 o 
  -4  -5  15        3.49        3.49      1.12 o 
  -3  -5  15       15.67       15.21      1.66 o 
  -2  -5  15        0.02        0.71      0.98 o 
  -1  -5  15       31.89       36.55      2.43 o 
   0  -5  15        7.50        6.58      1.30 o 
   1  -5  15       27.11       29.25      2.25 o 
   2  -5  15        5.75        6.18      1.38 o 
  -7  -4  15        0.76        0.47      1.01 o 
  -6  -4  15        0.69        0.57      1.07 o 
  -5  -4  15        7.61        5.49      1.78 o 
  -4  -4  15       10.64        9.90      1.97 o 
  -3  -4  15        0.03       -0.81      0.81 o 
  -2  -4  15       34.34       31.66      2.20 o 
  -1  -4  15       29.84       29.08      2.16 o 
   0  -4  15       44.46       40.43      4.58 o 
   1  -4  15        9.28        9.45      1.47 o 
   2  -4  15        1.99       -0.13      1.66 o 
  -8  -3  15        2.98        2.55      1.25 o 
  -7  -3  15       11.54       17.06      1.97 o 
  -6  -3  15        0.00       -0.90      0.90 o 
  -5  -3  15        2.08        4.53      1.34 o 
  -4  -3  15       20.90       21.38      1.93 o 
  -3  -3  15       21.06       18.08      1.75 o 
  -2  -3  15       13.22       13.94      1.57 o 
  -1  -3  15       24.28       26.12      2.67 o 
   0  -3  15        0.46        0.69      0.76 o 
   1  -3  15        6.47        7.95      1.21 o 
   2  -3  15       11.72       10.60      2.48 o 
  -8  -2  15        0.53       -0.50      1.40 o 
  -7  -2  15        0.38        0.38      1.08 o 
  -6  -2  15        2.28        2.62      1.12 o 
  -5  -2  15        5.38        3.90      1.21 o 
  -4  -2  15        2.01        3.34      1.12 o 
  -3  -2  15       13.13       14.78      1.57 o 
  -2  -2  15       22.44       22.40      2.61 o 
  -1  -2  15       18.59       17.40      1.70 o 
   0  -2  15        3.56        4.75      0.92 o 
   1  -2  15       13.01       15.84      2.86 o 
   2  -2  15        3.39        1.34      1.53 o 
  -8  -1  15        4.27        6.04      1.72 o 
  -7  -1  15        0.05        0.16      1.72 o 
  -6  -1  15        2.23        2.57      1.21 o 
  -5  -1  15        8.08        3.91      1.21 o 
  -4  -1  15        3.01        2.20      1.03 o 
  -3  -1  15       20.08       21.62      1.66 o 
  -2  -1  15        1.26        2.06      0.77 o 
  -1  -1  15        2.73        2.48      0.78 o 
   0  -1  15        0.42       -0.47      0.76 o 
   1  -1  15        3.12        2.04      0.92 o 
   2  -1  15        0.51       -0.05      0.90 o 
  -8   0  15        0.01        0.45      1.17 o 
  -7   0  15        0.00       -1.07      1.07 o 
  -6   0  15        1.50        1.44      1.12 o 
  -5   0  15        1.07       -0.89      1.40 o 
  -4   0  15        3.09        3.17      1.07 o 
  -3   0  15       11.20       12.09      1.19 o 
  -2   0  15       32.68       36.01      1.75 o 
  -1   0  15       55.10       58.94      5.14 o 
   0   0  15        4.42        4.16      1.02 o 
   1   0  15        1.19       -0.09      0.90 o 
  -7   1  15       28.58       25.94      2.19 o 
  -6   1  15        1.42        0.15      1.01 o 
  -5   1  15        0.32        0.95      1.08 o 
  -4   1  15        1.04        0.37      0.74 o 
  -3   1  15       19.88       23.97      2.07 o 
  -2   1  15        1.25        0.59      0.80 o 
  -1   1  15       48.95       56.04      2.33 o 
   0   1  15        0.86        1.54      0.90 o 
   1   1  15        5.98        6.82      1.19 o 
  -7   2  15       44.16       50.02      2.93 o 
  -6   2  15        7.13        5.02      1.19 o 
  -5   2  15        0.04       -0.60      1.02 o 
  -4   2  15        5.36        4.86      1.34 o 
  -3   2  15        2.05        1.35      0.88 o 
  -2   2  15       17.21       19.26      1.63 o 
  -1   2  15        9.10        8.37      1.02 o 
   0   2  15        5.74        7.90      1.02 o 
  -6   3  15       15.52       19.99      3.06 o 
  -5   3  15        0.59        0.93      1.07 o 
  -4   3  15        1.88        2.74      1.17 o 
  -3   3  15        1.68        2.14      1.06 o 
  -2   3  15        0.05       -0.33      0.80 o 
  -1   3  15        2.99        2.99      1.00 o 
  -4  -7  16        2.37        2.46      1.28 o 
  -3  -7  16        5.98        5.44      1.38 o 
  -2  -7  16       29.18       26.60      2.25 o 
  -1  -7  16       39.30       51.84      5.67 o 
  -5  -6  16       63.94       75.17      3.23 o 
  -4  -6  16       15.96       13.58      1.71 o 
  -3  -6  16       10.36        9.10      1.48 o 
  -2  -6  16       11.37       11.26      2.16 o 
  -1  -6  16       15.89       17.36      2.04 o 
   0  -6  16        0.55        0.36      1.12 o 
  -6  -5  16       29.51       29.26      2.32 o 
  -5  -5  16       21.39       22.87      2.02 o 
  -4  -5  16       44.74       41.61      2.67 o 
  -3  -5  16        0.04       -1.33      1.34 o 
  -2  -5  16        7.61        6.17      1.39 o 
  -1  -5  16       43.75       49.13      2.79 o 
   0  -5  16        1.64        3.12      1.85 o 
   1  -5  16       12.97       13.64      1.74 o 
  -6  -4  16        2.88        1.66      1.08 o 
  -5  -4  16       52.65       60.10      2.88 o 
  -4  -4  16        3.64        4.03      1.27 o 
  -3  -4  16        0.22       -0.64      0.99 o 
  -2  -4  16       17.42       17.65      1.89 o 
  -1  -4  16        3.50        4.44      2.04 o 
   0  -4  16       10.34       12.41      1.61 o 
   1  -4  16       12.07       11.59      1.61 o 
  -7  -3  16        2.38        2.31      1.25 o 
  -6  -3  16        9.61        7.64      2.36 o 
  -5  -3  16       22.15       19.10      1.89 o 
  -4  -3  16        1.95       -0.32      1.40 o 
  -3  -3  16        9.77        9.70      1.44 o 
  -2  -3  16       15.93       17.48      1.97 o 
  -1  -3  16       30.35       32.51      3.76 o 
   0  -3  16        2.20        1.97      1.46 o 
   1  -3  16       33.40       37.31      3.82 o 
  -7  -2  16        0.71        0.38      1.16 o 
  -6  -2  16        0.16        0.62      1.78 o 
  -5  -2  16        4.83        4.35      1.66 o 
  -4  -2  16        7.69        5.68      1.35 o 
  -3  -2  16       11.19       12.22      1.59 o 
  -2  -2  16        3.62        3.74      1.16 o 
  -1  -2  16        0.11       -0.73      0.82 o 
   0  -2  16       26.60       34.24      2.99 o 
   1  -2  16        3.51        4.28      1.53 o 
  -7  -1  16        1.18        0.99      1.12 o 
  -6  -1  16        2.10        1.66      1.17 o 
  -5  -1  16        5.51        6.27      1.34 o 
  -4  -1  16        0.12        0.12      0.94 o 
  -3  -1  16        0.67       -0.02      0.92 o 
  -2  -1  16        1.46        1.62      0.82 o 
  -1  -1  16        3.11        2.62      1.19 o 
   0  -1  16        0.07        0.75      1.16 o 
  -6   0  16        2.74        3.89      1.28 o 
  -5   0  16        1.22        1.01      1.03 o 
  -4   0  16        3.37        3.53      1.12 o 
  -3   0  16        9.42        7.26      1.46 o 
  -2   0  16        3.94        3.01      2.61 o 
  -1   0  16       15.49       17.72      1.93 o 
   0   0  16        2.90        4.77      1.44 o 
  -6   1  16        1.65        1.89      1.21 o 
  -5   1  16        0.19        1.16      1.66 o 
  -4   1  16        1.78        0.25      1.53 o 
  -3   1  16        5.26        2.00      2.16 o 
  -2   1  16        3.57        4.40      1.30 o 
  -1   1  16       16.28       15.16      1.49 o 
  -5   2  16        0.00       -0.25      1.40 o 
  -4   2  16        0.72        0.41      1.97 o 
  -3   2  16        1.26        0.75      1.07 o 
  -2   2  16        4.00        3.55      1.57 o 
  -4  -5  17        0.37       -0.58      1.10 o 
  -3  -5  17       31.67       28.81      2.38 o 
  -2  -5  17        6.47        9.67      1.66 o 
  -5  -4  17       21.27       26.16      2.29 o 
  -4  -4  17        2.85        2.55      1.17 o 
  -3  -4  17       11.64       16.70      1.89 o 
  -2  -4  17       24.21       24.64      2.16 o 
  -1  -4  17        0.14        1.62      1.12 o 
  -5  -3  17        1.72        1.46      1.91 o 
  -4  -3  17       19.60       21.51      2.11 o 
  -3  -3  17        0.92        1.40      1.08 o 
  -2  -3  17        8.23        9.80      1.57 o 
  -1  -3  17        4.27        4.71      1.28 o 
  -5  -2  17        2.62        3.02      1.25 o 
  -4  -2  17        0.68       -0.31      1.07 o 
  -3  -2  17       17.38       17.34      1.83 o 
  -2  -2  17        3.98        3.53      1.12 o 
  -1  -2  17        3.20        3.44      1.91 o 
  -5  -1  17        4.36        2.60      1.25 o 
  -4  -1  17        7.51        8.98      1.52 o 
  -3  -1  17        3.14        4.86      1.25 o 
  -2  -1  17        1.10        1.40      1.53 o 
                                                 
